# Supplementary material for: Aspergillus fumigatus PolX1 is an early ancestor of vertebrate terminal deoxynucleotidyl transferases
Source: Nucleic Acids Res. 2026 Jan 23;54(3):gkaf1497. doi: 10.1093/nar/gkaf1497 (PMC12828229; doi:10.1093/nar/gkaf1497)
Supplement: gkaf1497_Supplemental_Files [file gkaf1497_supplemental_files.zip]

Archive with 2 entries (2 files):
- Supplementary Data Parveen Revised.pdf
- Supplementary file 1.tre
