# Supplementary material for: Aspergillus fumigatus PolX1 is an early ancestor of vertebrate terminal deoxynucleotidyl transferases
Source: Nucleic Acids Res. 2026 Jan 23;54(3):gkaf1497. doi: 10.1093/nar/gkaf1497 (PMC12828229; doi:10.1093/nar/gkaf1497)
Supplement: gkaf1497_Supplemental_Files [file gkaf1497_supplemental_files.zip › Supplementary file 1.tre]

(((((((((((((((((((((((((((((((((((((((((CAC9885839.1/194-559:0.00000000,THW31313.1/324-689:0.00000000):0.00000000,THX29343.1/324-689:0.00000000):0.00000000,THZ05055.1/324-689:0.00000000):0.00000000,THV80762.1/324-689:0.00000000):0.00000000,THZ73796.1/324-689:0.00000000):0.00000000,XP_029754609.1/324-689:0.00000000):0.00000000,THW85431.1/324-689:0.00000000):0.00000000,THW33737.1/324-689:0.00000000):0.00000000,THW74697.1/301-666:0.00388574):0.00000000,TIA44494.1/324-689:0.00388493):0.00000000,TIA72470.1/324-689:0.00388293):0.00000000,THY51908.1/324-689:0.00388916):0.00000000,(THW25606.1/324-689:0.00000000,THW10474.1/324-689:0.00390198):0.00389035):0.00000000,(CAD0041886.1/324-689:0.00000000,THY69590.1/324-689:0.00000000):0.00388528):0.00000000,(THZ84570.1/324-689:0.00000000,(CAD0029303.1/324-690:0.00000000,THZ92435.1/324-689:0.00389653):0.00000000):0.00000000):0.00000000,(THX12216.1/324-689:0.00000000,CAD0019541.1/324-689:0.00389627):0.00389653):0.00000000,THY48106.1/324-689:0.00000000):0.00000000,((THY20691.1/324-689:0.00000000,THV67216.1/324-689:0.00389077):0.00389135,(THX71319.1/324-689:0.00000000,((THX97738.1/324-689:0.00000000,TIA10740.1/324-689:0.00000000):0.00390249,((CAD0042059.1/324-689:0.00785945,THY44530.1/324-689:0.00000000):0.00000000,(THX00490.1/324-689:0.00389623,(THW54373.1/324-689:0.00388914,(THY90745.1/324-689:0.00000000,(TIA37464.1/324-689:0.00000000,(THZ14277.1/324-689:0.00000000,(THY31000.1/324-689:0.00000000,(THZ14891.1/324-689:0.00000000,(THX36888.1/324-689:0.00000000,THV93378.1/324-689:0.00000000):0.00000000):0.00000000):0.00000000):0.00000000):0.00000000):0.00000000):0.00000000):0.00000000):0.00000000):0.00000000):0.00000000):0.00389783):0.00000000,(THY82834.1/324-689:0.00392176,(TIA14110.1/324-689:0.00388296,(THX47731.1/324-689:0.00388283,(KAG2171146.1/324-689:0.00000000,THX73054.1/324-689:0.00000000):0.00000000):0.00000000):0.00000000):0.00389438):0.00382475,(THV67057.1/228-549:0.00000000,THW94566.1/340-673:0.00000000):0.00850874):0.00478072,THY14658.1/324-688:0.01534450):0.05683557,(((((XP_013426648.1/274-636:0.00000000,KAH0289399.1/293-655:0.00000000):0.03832872,(KAI4748647.1/304-666:0.01623314,KAI4759958.1/304-666:0.01569416):0.01199237):0.01015300,(KAI4848102.1/302-664:0.02208614,KAI4847650.1/316-678:0.02384316):0.02237875):0.01575169,((CAD0109527.1/316-678:0.01675314,CAD0086271.1/316-678:0.02502017):0.00471035,(KAI4717062.1/311-673:0.00825145,KAI4727285.1/316-678:0.01551922):0.00640840):0.00560581):0.01118855,(KAK6008235.1/317-679:0.05821588,((((((KAG9656113.1/315-677:0.00000000,KAG9575395.1/315-677:0.00000000):0.00000000,KAG9548362.1/315-677:0.00000000):0.00773607,(KAH0347492.1/315-677:0.00000000,KAG9960102.1/318-680:0.00000000):0.00000000):0.01550955,(KAH0361198.1/311-673:0.01917919,(KAH0016002.1/315-677:0.01159233,KAG9581752.1/315-677:0.00775694):0.00000000):0.00000000):0.00747815,((KAG9700256.1/317-679:0.00000000,KAH0280546.1/317-679:0.00386705):0.01163763,(KAG9944156.1/317-679:0.00000000,(XP_040883305.1/311-673:0.00000000,KAH0354291.1/317-679:0.00000000):0.00000000):0.00000000):0.01990037):0.01252144,(((KAG9853790.1/315-677:0.00385301,KAG9663323.1/315-677:0.00000000):0.01056292,CAD0099669.1/184-547:0.02863629):0.00542006,(KAH0154887.1/315-619:0.00436755,(KAH0018071.1/315-677:0.01168290,((KAG9674865.1/315-677:0.00385043,KAG9520723.1/317-679:0.00384363):0.00383917,(KAH0381070.1/314-676:0.00000000,((KAI4744779.1/310-672:0.00000000,KAG9548367.1/315-677:0.00000000):0.00000000,(KAG9757033.1/315-677:0.00000000,(KAG9526488.1/315-677:0.00000000,KAH0400836.1/315-677:0.00000000):0.00384906):0.00000000):0.00385659):0.00383725):0.00000000):0.00000000):0.00333563):0.00000000):0.01718710):0.02198639):0.03432699):0.03722585,((KAI5247704.1/319-677:0.00000000,KAI5271282.1/319-677:0.00391973):0.02481163,(KAI5203978.1/306-669:0.02738796,(KAI5253087.1/308-671:0.00381397,(KAI5204954.1/308-671:0.00000000,XP_013343998.1/319-682:0.00000000):0.00388105):0.02992677):0.00402631):0.04255678):0.16894575,(KAF2233485.1/360-730:0.18669667,(KAI9706759.1/380-748:0.09977038,(KAI9691426.1/359-727:0.00381568,KAI9659281.1/359-727:0.00000000):0.18421452):0.03648532):0.09215543):0.01559532,(TKA29885.1/277-656:0.31268898,((((((((((XP_044659778.1/344-721:0.01612091,PPJ52430.1/346-723:0.02402905):0.00373836,(XP_023453744.1/344-721:0.00390103,CAK1364713.1/344-721:0.00388143):0.01614167):0.00596810,KAF2215176.1/311-688:0.03872070):0.03790575,KAI5357221.1/348-725:0.06022117):0.01905567,XP_016761298.1/353-730:0.07285481):0.08827071,(KXT06970.1/311-688:0.02820545,(XP_007924680.1/139-516:0.04508320,KAF7194641.1/311-688:0.02237361):0.01170616):0.08725817):0.00197893,(XP_023631793.1/307-684:0.16096352,(KJY01414.1/324-701:0.02199083,((XP_003854409.1/293-670:0.00396028,SMR49855.1/322-699:0.00000000):0.00000000,(SMY22552.1/322-699:0.00392832,(SMR48671.1/322-699:0.00394502,SMQ48853.1/322-699:0.00391605):0.00000000):0.00394750):0.00597558):0.13792047):0.05627005):0.00835857,((XP_033672804.1/311-688:0.00429918,KAK4502882.1/337-714:0.01973420):0.15715112,(EME45834.1/341-718:0.01178585,(KAK4623901.1/344-721:0.00392653,XP_047761662.1/344-721:0.00000000):0.04124171):0.14730326):0.03328313):0.04661076,XP_033459262.1/319-690:0.30522189):0.04162086,(KAF2723965.1/281-659:0.30708302,((((XP_069197837.1/270-642:0.11739749,KAF1344855.1/330-702:0.09465142):0.10645910,KAJ9624035.1/253-627:0.12826259):0.02181960,(TKA51949.1/364-734:0.02587741,(KAK5154075.1/325-695:0.00000000,KAL2355904.1/364-734:0.00000000):0.00186429):0.13959200):0.05175066,(((((((OQO31854.1/325-702:0.00396978,OQO13591.1/325-702:0.00396191):0.00000000,KAK6435819.1/325-691:0.02060051):0.01182168,OQO10995.1/320-697:0.00839954):0.00000000,OQO31402.1/326-703:0.01569498):0.01084932,KAK6439099.1/325-702:0.01795647):0.15911526,QIX01108.1/294-672:0.21292771):0.06811526,((KXL49055.1/333-718:0.00000000,KYG46956.1/333-718:0.00000000):0.19164129,(WPH02962.1/314-686:0.22941125,((XP_064663329.1/327-705:0.06201007,KAK3058894.1/331-724:0.09893286):0.11702484,(((KAK4561850.1/339-703:0.00961426,XP_064692490.1/339-720:0.02485984):0.06669949,KAK5110188.1/347-728:0.13458836):0.09851460,((KAK5135544.1/324-698:0.11705736,KAK4540198.1/339-714:0.10049631):0.02339984,(((KAK8201942.1/332-706:0.09500217,XP_069231867.1/335-711:0.08358377):0.02824012,KAK4984270.1/354-731:0.12980339):0.01919904,((((KAK3697247.1/315-691:0.02318163,KAK3696897.1/316-692:0.03139883):0.08470209,(XP_007673806.1/340-716:0.07458207,KAK5128036.1/342-720:0.06083663):0.00778628):0.00629680,XP_033587867.1/295-673:0.15248811):0.01420431,((KAF2768114.1/316-696:0.02037985,KAH9823641.1/342-1444:0.02845392):0.09368327,(((((((KAK3635817.1/341-727:0.00391521,KAK4962873.1/340-726:0.00000000):0.00790419,KAK5740359.1/341-727:0.01167984):0.00382281,KAK3631749.1/338-724:0.00385625):0.00000000,(KAK4897004.1/341-727:0.00000000,KAK5714344.1/338-724:0.01169077):0.00398910):0.00000000,KAK5688664.1/336-722:0.00773304):0.00000000,(KAK5730924.1/340-726:0.00778892,KAK5699102.1/340-726:0.00391119):0.02389668):0.05501468,(TKA74900.1/350-1109:0.05680870,(((((KAK0337352.1/346-1106:0.00000000,KAK0918942.1/346-1106:0.00000000):0.00639924,KAK1819984.1/346-1105:0.00722598):0.01366540,KAK1058549.1/222-615:0.02940042):0.03071933,(KAK0871824.1/346-711:0.00412585,(KAK0938895.1/346-730:0.00774801,KAK0877220.1/346-730:0.00384683):0.00000000):0.00000000):0.02128629,(((KAK0248139.1/345-729:0.00000000,TKA34426.1/360-744:0.00000000):0.00477835,KAK0937715.1/345-1136:0.03691477):0.01499344,(KAK1071456.1/360-744:0.01911507,(((KAK1062713.1/334-718:0.00000000,KAK0273406.1/344-728:0.00000000):0.00386970,TKA33387.1/344-728:0.00390751):0.00653408,(KAK0925748.1/358-742:0.00000000,(KAK0878436.1/358-742:0.00000000,(KAK0364746.1/344-728:0.00000000,(KAK0781713.1/358-742:0.00000000,KAK0784073.1/358-1107:0.00000000):0.00000000):0.00000000):0.00000000):0.01294999):0.00000000):0.00519369):0.00696477):0.01136487):0.03301161):0.04410803):0.03530295):0.01212796):0.01505265):0.01786309):0.00000000):0.00837085):0.01491311):0.01098306):0.01287573):0.00361881):0.00000000):0.03476247):0.03568234):0.01886447,((KAF2156412.1/272-648:0.09420779,GAM86305.1/301-692:0.16437068):0.10464364,((KAG8629445.1/333-737:0.06957855,KAF4549287.1/324-796:0.05278345):0.06703074,(PNS15970.1/325-716:0.04107475,PSK46032.1/329-720:0.08424428):0.00705350):0.04975928):0.10443693):0.04174176,(((((KAK8158277.1/306-680:0.00000000,XP_066656347.1/328-703:0.00000000):0.02448384,KAK8161595.1/328-703:0.00000000):0.03719470,(KAK7556795.1/329-704:0.01153902,(XP_066625248.1/329-704:0.00000000,KAK7514694.1/329-704:0.00000000):0.03333687):0.02453595):0.02616416,(KAK8231772.1/335-710:0.00394990,(XP_066744454.1/157-532:0.00000000,KAK8235598.1/335-710:0.00000000):0.00000000):0.07139596):0.26942140,((((KAF2400982.1/328-696:0.26613772,KAF2456495.1/390-764:0.30050651):0.03136821,KAF2674416.1/317-688:0.34098125):0.06922294,(XP_033606028.1/295-666:0.28574435,KAF1981122.1/337-706:0.25201310):0.01445569):0.02845783,(((((((XP_067498587.1/338-707:0.06347687,OCL05198.1/350-719:0.04551587):0.07679866,OCK79141.1/343-712:0.11098533):0.00000000,(KAF2497339.1/379-748:0.04617764,XP_033568292.1/331-700:0.05845161):0.15377364):0.08201875,(KAF2836871.1/363-735:0.19154136,(KAJ9667040.1/345-714:0.01141506,XP_007779823.1/345-714:0.03383170):0.15631085):0.04279376):0.02084869,(XP_016211974.1/351-722:0.12933758,((TID15260.1/325-696:0.00000000,TLD21738.1/325-696:0.00392799):0.03950003,(KAE9975802.1/360-731:0.01144777,(KAE9971582.1/360-1224:0.02032155,KAE9965494.1/360-1238:0.01634619):0.04675990):0.03139710):0.17713702):0.04401058):0.04548799,(((KAH7061195.1/296-675:0.00000000,EKG10960.1/296-675:0.00000000):0.11642364,(KAF4313199.1/298-679:0.01992010,KAK7701586.1/298-679:0.00000000):0.06380960):0.02638784,((KAK0659633.1/687-1064:0.00770923,XP_035373391.1/733-1110:0.00392459):0.01555892,(XP_020132416.1/313-690:0.06856578,(XP_066636538.1/275-1006:0.10374936,(KAL1639660.1/271-648:0.00000000,OMP83241.1/275-652:0.01932152):0.00000000):0.01380802):0.02238298):0.06740536):0.16819069):0.01773284,(KAK3214235.1/353-722:0.21881840,((KAF2735946.1/338-652:0.23299059,KAF2995541.1/336-711:0.17373061):0.09210297,((KAF2790017.1/337-706:0.12207585,KAF2714811.1/337-706:0.09585000):0.08752713,(((((XP_033554227.1/350-719:0.13121373,KAF2180716.1/347-716:0.10438079):0.00278387,ORY15142.1/321-690:0.09811505):0.04326862,(KAF2270136.1/337-706:0.09351655,KAF2112591.1/342-711:0.12534783):0.03795725):0.01419375,(KAF2205242.1/345-715:0.21480321,(KAF2751152.1/343-712:0.13682481,(XP_033655307.1/350-719:0.06731389,KAF2657213.1/344-713:0.16568686):0.02761273):0.02553457):0.04109195):0.02918087,((KAF2634604.1/309-678:0.15346259,KAF1962002.1/325-695:0.06580184):0.10290136,(((((((KAL5444764.1/339-709:0.00000000,KAF9737732.1/339-709:0.00000000):0.06073734,(KAK7181709.1/340-710:0.00000000,XP_018029653.1/340-710:0.00384644):0.00515161):0.02185184,KAF2448209.1/340-710:0.06310456):0.02777085,(XP_056072866.1/335-704:0.02378435,KAL1605137.1/336-709:0.02421697):0.02852429):0.02479973,KAJ4298311.1/301-670:0.11194292):0.01344637,KAF1965581.1/340-709:0.11316057):0.05118123,(KAH7117792.1/317-686:0.19204427,(((XP_033383776.1/337-706:0.12402925,KAF2875326.1/349-718:0.10265509):0.02569890,KAF2001607.1/350-721:0.17916692):0.01392819,(PSN73890.1/335-704:0.21747204,(PVI06390.1/335-704:0.17037131,((OSS48520.1/329-699:0.01522408,KAG9196915.1/329-701:0.01636015):0.15606500,((((((((XP_014078715.1/289-658:0.00000000,KAH7558890.1/337-706:0.00000000):0.00000000,KAJ6196234.1/362-731:0.00000000):0.01011398,(KAF5848310.1/294-663:0.00000000,XP_007700411.1/337-706:0.00776579):0.02371607):0.00000000,XP_007692772.1/337-706:0.02952943):0.00000000,(XP_014561271.1/337-692:0.03360068,XP_007707276.1/337-706:0.00445530):0.02570287):0.08037712,(XP_008029140.1/311-680:0.07223577,KNG48193.1/404-773:0.04423650):0.00000000):0.00000000,USP77658.1/328-697:0.12119603):0.04474021,((KAF2678205.1/338-707:0.07459496,XP_033683419.1/341-710:0.07475832):0.03238866,(OAL48402.1/338-707:0.12106287,((((((((XP_033445981.1/332-701:0.04014527,KAF3033914.1/338-707:0.02123813):0.00390540,KAJ4369461.1/338-707:0.03523002):0.00568529,(XP_033558911.1/338-707:0.03721428,KAF3039298.1/338-707:0.02400742):0.00617142):0.00000000,(KAL1647265.1/119-488:0.00000000,KAJ4401910.1/338-707:0.00000000):0.05139185):0.01723139,(KAJ4315597.1/338-707:0.05318239,(XP_038792543.1/329-698:0.08412125,(KAL1603330.1/338-707:0.03274574,(KAF1357316.1/338-707:0.04572563,(KAF9691731.1/322-691:0.00826934,KAJ4346046.1/329-698:0.02798951):0.01957590):0.00407515):0.00348345):0.00000000):0.01249569):0.00000000,KAJ4984106.1/321-690:0.06531238):0.00000000,(XP_045996457.1/339-708:0.06759580,KAJ8118993.1/323-692:0.05162991):0.03397485):0.04719946,(KAH8719268.1/339-708:0.14855128,((((((EDU42420.1/292-661:0.00000000,XP_001939701.2/340-709:0.00000000):0.00000000,KAI1512245.1/340-709:0.00396270):0.00396902,KAI2488537.1/340-709:0.00000000):0.03735277,(CAA9963484.1/340-709:0.00000000,(EFQ86703.1/340-709:0.00000000,KAE8826572.1/340-709:0.00000000):0.00402776):0.03876347):0.01695894,RMZ66997.1/341-710:0.10261696):0.06799155,((((XP_003840813.1/337-706:0.04904687,KAH9866618.1/337-706:0.03609967):0.02884722,KAF2852670.1/337-706:0.02034830):0.01176647,KAI8942166.1/337-706:0.09064314):0.04205390,(XP_033520390.1/323-688:0.08793563,((((((((OAK97025.1/342-711:0.03611186,KAH7379395.1/342-711:0.00507840):0.01525905,KAF2027617.1/341-710:0.04010371):0.00000000,(KAF2819275.1/334-703:0.05506233,KAF1917256.1/342-711:0.03944130):0.00646245):0.00385158,(KAH7065912.1/340-709:0.01193515,KAH7067757.1/340-709:0.00746695):0.03635033):0.00000000,(XP_001803994.1/341-710:0.00387506,(KAH4403592.1/340-709:0.00780674,(KAH4341875.1/341-710:0.00000000,(KAH3942439.1/341-710:0.00000000,KAH3961705.1/341-710:0.00000000):0.00000000):0.00000000):0.00000000):0.04425015):0.00462732,KAL5117626.1/284-659:0.07887908):0.01561419,(KAH7359648.1/342-711:0.08089080,(XP_040789945.1/342-711:0.06639212,KAJ4363603.1/340-712:0.04165573):0.00678760):0.02822972):0.00000000,(KAF1833551.1/342-711:0.06856949,(KAF1939667.1/341-710:0.06817394,(((((((((((XP_049258287.1/334-703:0.00000000,XP_049246679.1/334-703:0.00396417):0.00392341,XP_049216423.1/334-703:0.00000000):0.00392697,KAI4713106.1/334-703:0.01179341):0.00000000,(KAI4607274.1/334-703:0.01182803,(XP_049193669.1/334-703:0.00792981,XP_051353238.1/334-703:0.00391720):0.00000000):0.00391740):0.00391932,(XP_051300928.1/333-702:0.00000000,XP_051290048.1/334-703:0.00788955):0.00391889):0.00000000,KAI4703231.1/353-722:0.01594017):0.00000000,XP_049219593.1/334-703:0.00788959):0.00000000,(XP_051330529.1/334-1069:0.01162664,XP_049235593.1/334-1069:0.01194724):0.03262156):0.01912706,(KAI4955977.1/335-704:0.00394070,XP_046029064.1/335-704:0.00785675):0.01251883):0.00797953,XP_049203290.1/334-703:0.02458565):0.03227671,(XP_069306903.1/342-711:0.03173401,(KAG9189743.1/342-711:0.02734493,(XP_043172750.1/342-711:0.03589850,((XP_038782596.1/342-711:0.00000000,CAI9630760.1/342-711:0.00000000):0.02359204,(KAH8638110.1/342-1105:0.02386454,(KAB2107290.1/342-711:0.01567135,((RYO61161.1/342-711:0.00000000,XP_051588386.1/342-711:0.00000000):0.01165919,((RYN98537.1/342-711:0.00000000,RYN21190.1/342-711:0.00385891):0.00780908,(((RYN88554.1/342-711:0.00387226,KAH6851823.1/342-711:0.00000000):0.00000000,OWY41288.1/342-711:0.00390913):0.00387419,(RYN52018.1/342-711:0.00387805,((XP_028503389.1/342-711:0.00387805,RII23139.1/342-711:0.00000000):0.00000000,(RYN66178.1/342-711:0.00000000,XP_018391992.1/342-711:0.00388383):0.00388385):0.00000000):0.00000000):0.00000000):0.00000000):0.00000000):0.00388676):0.00384391):0.00791258):0.00000000):0.00000000):0.01735550):0.02351895):0.00000000):0.03826117):0.00000000):0.00000000):0.00000000):0.00116940):0.03518463):0.00709764):0.01587068):0.00656778):0.00417598):0.02311532):0.01243064):0.01327621):0.00000000):0.01652218):0.00820030):0.01557242):0.01452422):0.00000000):0.02999883):0.15015671):0.02060961):0.00000000):0.06493883):0.02663598,(KAI9888688.1/296-651:0.51718666,KAF2857289.1/220-582:0.43980396):0.08627039):0.03051667,(MCJ1310564.1/278-653:0.46193952,(KAI9718180.1/336-700:0.33013216,(((((((((((KAI9776277.1/343-712:0.01198507,KAI9702571.1/343-712:0.00000000):0.06404627,KAI9713629.1/350-719:0.04476779):0.10060820,KAI9809550.1/340-709:0.13623990):0.03009010,(KAI9832685.1/343-711:0.16578677,(XP_018187036.1/328-697:0.14812127,MCJ1367022.1/356-725:0.09543841):0.02819962):0.04468788):0.04480020,(KAI9853038.1/327-711:0.14801186,(KAI9751415.1/306-682:0.17008893,KAI9845223.1/344-716:0.13069981):0.07514913):0.02498264):0.01049969,(KAI9824956.1/330-695:0.15720779,(KAI9882528.1/349-713:0.16189586,KAI9782310.1/347-713:0.09180282):0.02490350):0.08743719):0.01192066,(KAI9803266.1/325-693:0.13918201,KAI9801110.1/350-714:0.14118415):0.07464468):0.01985282,((KAI9864103.1/317-686:0.06025806,KAH0566131.1/320-689:0.03459918):0.04821137,(KAH0536998.1/328-698:0.06605448,(KAI9773571.1/327-698:0.04355852,KAI9780052.1/328-699:0.03280922):0.04829823):0.00893900):0.17755891):0.00000000,KAI9678914.1/288-654:0.31606256):0.04344012,(KAI9859456.1/322-680:0.33264941,KAI9734314.1/316-683:0.23273048):0.07283670):0.00000000,((MCJ1305474.1/353-719:0.14447497,KAI9675351.1/317-737:0.26574524):0.04429329,((((((((((MCJ1323324.1/354-727:0.03108375,MCJ1383038.1/358-731:0.02931174):0.00342284,(MCJ1434940.1/361-734:0.01494380,MCJ1421423.1/361-734:0.03294043):0.00399961):0.00000000,MCJ1286349.1/357-731:0.03657738):0.01085289,(MCJ1399109.1/354-727:0.04775856,MCJ1390114.1/358-731:0.03399167):0.00893800):0.01197261,MCJ1296934.1/369-743:0.08123340):0.13765167,MCJ1248006.1/358-731:0.15078131):0.07724973,MCJ1354624.1/345-718:0.26114931):0.00981267,MCJ1447865.1/279-651:0.29810222):0.07061834,(MCJ1370883.1/344-717:0.19940243,(MCJ1340864.1/345-718:0.23967125,(MCJ1240891.1/357-731:0.17574968,MCJ1485781.1/353-726:0.15021235):0.02937184):0.00663704):0.00836007):0.04651935,((((((((KAK0511534.1/353-725:0.05705091,KAL2050520.1/368-740:0.05844215):0.00000000,KAL2047029.1/341-713:0.05783431):0.01588055,KAK4696064.1/111-483:0.10427444):0.00691294,MCJ1277239.1/344-716:0.15341748):0.04056370,(CAF9933062.1/335-707:0.07045788,(XP_037153792.1/353-723:0.00402710,XP_037163924.1/353-726:0.01202022):0.08572268):0.03401104):0.02467755,MDI1488846.1/279-652:0.20158773):0.04598543,(XP_044670849.1/286-659:0.16264507,(CAF9913886.1/356-728:0.08323205,KAG7007905.1/356-729:0.11674023):0.13625822):0.02479875):0.02680596,((KAI4161102.1/357-727:0.03214434,KAI4211806.1/358-728:0.03169203):0.09396973,(((KAI4107208.1/313-687:0.01546422,KAI4202950.1/354-728:0.04256272):0.02366080,KAI4258382.1/355-729:0.04977178):0.07992938,(((((KAI4133346.1/362-735:0.01886490,KAI4146946.1/362-735:0.07007564):0.01312233,KAI4207494.1/357-730:0.07627126):0.01440612,KAI4169835.1/355-728:0.09938806):0.00754740,KAI4155780.1/359-732:0.10155736):0.02163511,(KAI4246002.1/363-736:0.05292154,(KAI4276180.1/342-715:0.05178651,((KAI4263681.1/341-714:0.01746035,KAI4285883.1/341-714:0.00672201):0.02359849,(CAL8580830.1/341-711:0.00487842,(KAI4231790.1/341-707:0.01177624,(KAI4223798.1/338-704:0.00387225,KAI4110422.1/338-704:0.00000000):0.00387493):0.00703412):0.02856464):0.00000000):0.04865015):0.02214647):0.00420912):0.04488917):0.08454655):0.04864091):0.04610032):0.02820213):0.02251052):0.00337927):0.01924027):0.04856946,((((KAI1611612.1/299-700:0.00000000,XP_062669422.1/316-717:0.00000000):0.00349582,(KAK4937109.1/299-700:0.00000000,KIV80219.1/300-701:0.00000000):0.03772738):0.31229538,XP_017999180.1/235-628:0.23998539):0.09166314,((((((((((((((((((((((KAF7520643.1/258-633:0.00000000,XP_056731598.1/283-658:0.00000000):0.00000000,CAI7573959.1/283-649:0.00791060):0.01575401,(XP_040809868.2/287-662:0.00000000,OQD92380.1/288-663:0.00783916):0.00392277):0.00792040,(XP_056758474.1/286-661:0.00652072,KAJ5187024.1/288-663:0.01136444):0.00982862):0.00000000,(CRL25312.1/288-663:0.00396720,CAI7637397.1/290-665:0.01595438):0.00788518):0.00000000,CAI7630985.1/288-652:0.02461208):0.00927902,(KAJ9488226.1/259-634:0.01593518,(KOS48043.1/259-634:0.01202742,XP_057077753.1/288-663:0.00791219):0.01641590):0.00645236):0.00351916,((KAJ5400223.1/288-663:0.00773540,KAJ5977643.1/288-663:0.00785210):0.00775674,(OQD71457.1/288-663:0.00000000,(CAI7592910.1/290-665:0.00385809,(KAJ5508933.1/288-663:0.00000000,KUM56189.1/288-663:0.00385895):0.00000000):0.00387718):0.00000000):0.03136260):0.01260876,(KGO73788.1/287-664:0.01780988,(XP_016603217.1/257-633:0.00814701,KAK4861262.1/286-662:0.00372732):0.02856078):0.01041622):0.00000000,(KAG0161527.1/482-858:0.00000000,(XP_065955768.1/238-614:0.00000000,EKV05260.1/287-663:0.00000000):0.00000000):0.05763283):0.01450516,CAI7637955.1/286-649:0.05706572):0.00000000,XP_057130977.1/288-664:0.04335248):0.01023855,(KAJ5486563.1/286-657:0.02048605,(((CAG8064522.1/286-662:0.00000000,OQE93728.1/286-662:0.00000000):0.00795920,CAG8105581.1/286-662:0.00387134):0.01997358,(OQE19690.1/285-661:0.02559347,(CAG8889980.1/287-663:0.02806924,(XP_057145239.1/267-643:0.01996023,(XP_056562945.1/285-657:0.04306497,(((KAJ6168738.1/266-642:0.00000000,KAJ5258266.1/285-661:0.00000000):0.00000000,KAJ5283253.1/265-641:0.00000000):0.00000000,(XP_002558808.2/286-662:0.00395221,(KAJ5866642.1/266-642:0.00000000,KAF3017701.1/286-662:0.00000000):0.00000000):0.00000000):0.00000000):0.00402129):0.00000000):0.00396533):0.00000000):0.00788856):0.03559434):0.00000000,(((KAJ5447653.1/286-658:0.00398327,KAJ5207355.1/286-658:0.00000000):0.02578185,XP_040653116.1/287-655:0.03207411):0.02525185,((OQE42020.1/282-656:0.01880821,XP_056535273.1/284-658:0.01903890):0.02242657,(XP_056576827.1/284-657:0.03640219,(XP_057086280.1/287-660:0.03307394,KAJ5502932.1/287-660:0.01247795):0.00819932):0.01642317):0.00921092):0.01736882):0.01148980,(XP_057040872.1/287-661:0.00814017,(KAI2715259.1/287-661:0.00000000,(KAI3151009.1/287-661:0.00393954,(KAI2720106.1/287-661:0.00394234,XP_038929811.1/287-661:0.00000000):0.00000000):0.00394870):0.00374504):0.06151468):0.04677727,(XP_057034188.1/272-643:0.05552942,KAJ5473731.1/278-645:0.05977479):0.01591791):0.00348884,(KAJ5542519.1/276-646:0.05538836,XP_056525270.1/278-649:0.04038939):0.08699933):0.03840262,((((OQD90743.1/279-656:0.00000000,XP_058316088.1/285-662:0.00000000):0.02510954,XP_056987205.1/285-659:0.03593865):0.08401029,XP_057093258.1/279-654:0.09055230):0.02446887,((((((CAG8428566.1/267-643:0.00000000,CAG8150491.1/267-643:0.00378649):0.00378635,CAG8364274.1/267-643:0.00000000):0.00381687,CAG7945960.1/267-643:0.00765980):0.00000000,CAG8918539.1/267-643:0.00382407):0.01655475,(CAG8389735.1/267-643:0.00000000,CAG8014799.1/267-643:0.00384117):0.00280124):0.07994080,((((XP_056807558.1/276-652:0.00381619,KAJ5339438.1/267-643:0.00387745):0.00486355,KAJ5342264.1/281-657:0.01078359):0.04257164,CAI7618405.1/265-641:0.04395010):0.02652253,((CAG7929489.1/267-642:0.00000000,CAG7921098.1/267-642:0.00000000):0.00449497,(CAG8190331.1/266-641:0.00000000,CAG7940489.1/266-641:0.00000000):0.00349996):0.06385180):0.00951941):0.07431068):0.02890040):0.04830793,(XP_056797554.1/279-657:0.17180240,((((((((KAJ5539006.1/288-667:0.01130526,KAJ5885837.1/288-667:0.01206596):0.03216026,KAJ6096960.1/288-663:0.03892085):0.00779690,(KAJ5645700.1/279-659:0.00108270,XP_056971725.1/279-659:0.01408240):0.04080289):0.04250870,(KAJ5641852.1/270-647:0.01146141,XP_056996960.1/270-647:0.01573315):0.07499090):0.02884526,XP_057017154.1/287-667:0.12548780):0.01691574,(XP_056951121.1/289-670:0.04703499,(KAJ6021463.1/289-669:0.05905212,(KAJ5722710.1/287-668:0.02688490,KAJ5728186.1/288-669:0.01685006):0.00265729):0.01391254):0.14623932):0.02131850,KAJ5080837.1/247-627:0.15118705):0.05345606,(((((KAJ5137783.1/280-655:0.00000000,XP_056736476.1/288-663:0.00000000):0.02044057,KAJ6131272.1/289-664:0.05155511):0.03228497,XP_058310628.1/288-663:0.05676696):0.10154933,(XP_056507519.1/293-669:0.07636309,(XP_057052274.1/294-673:0.03102000,(XP_056830465.1/295-674:0.04064337,CAL5875184.1/295-674:0.04434605):0.00079233):0.05678609):0.03414792):0.03094534,((((OOQ83292.1/289-669:0.01180736,CEJ61094.1/289-669:0.00760551):0.03425670,(KAF3392794.1/252-632:0.04629866,GLI78801.1/291-671:0.01369839):0.01702189):0.02301872,((EPS29423.1/298-668:0.00000000,XP_049967373.1/298-668:0.00381545):0.05186645,(KAF7718966.1/301-671:0.00382776,XP_056790431.1/301-671:0.00779208):0.08277053):0.06737370):0.08231240,((XP_056476494.1/285-653:0.09837855,KAJ5179272.1/287-664:0.10879354):0.00877963,(((KAJ5590333.1/285-655:0.00000000,XP_056502214.1/285-655:0.00000000):0.03843837,OQE20322.1/285-655:0.03307523):0.07088478,((XP_056959440.1/290-660:0.00000000,CAI7678354.1/290-825:0.02850547):0.03269181,(XP_057124445.1/292-662:0.03136830,CAI7624859.1/318-688:0.00468378):0.01021191):0.07593630):0.09273084):0.02141178):0.02063636):0.00000000):0.02041463):0.00000000):0.00350905,XP_057061285.1/264-633:0.22541214):0.04325170,(KAJ6151626.1/165-532:0.00000000,XP_058335285.1/270-625:0.07401589):0.21520977):0.03601211,((((((((((XP_002621436.1/320-698:0.00000000,EGE81957.1/345-723:0.00000000):0.00000000,KAL2363334.1/345-723:0.00000000):0.00000000,XP_045271535.1/320-698:0.00378561):0.01534394,KLJ11158.1/318-696:0.01181601):0.01542270,PGH08972.1/317-695:0.02690844):0.02940146,XP_045288137.1/316-694:0.05966317):0.00769249,OJD16753.1/312-690:0.04812726):0.00878755,(XP_015700819.1/309-687:0.01241363,(EEH22511.2/309-687:0.00000000,(ODH27302.1/942-1320:0.00000000,(XP_010760969.1/309-687:0.00000000,ODH46642.1/309-687:0.00000000):0.00000000):0.00000000):0.01122773):0.09360283):0.05711159,(KAK2811093.1/313-683:0.02160096,(KAK2774006.1/314-683:0.00779826,(KAK2781638.1/313-682:0.00388814,KAK2807412.1/313-682:0.00000000):0.00389569):0.01909702):0.06064521):0.19435064,(XP_025495544.1/282-671:0.32568075,(((((XP_024673510.1/275-669:0.00386979,XP_024689949.1/274-671:0.01203030):0.01627631,PLN84881.1/274-673:0.00000000):0.12857684,(XP_033431773.1/632-996:0.01747727,THC97644.1/224-607:0.00627050):0.18521458):0.03468888,KAF9893405.1/348-733:0.18785470):0.09150287,((((((((((XP_026628522.1/289-676:0.00000000,GLA39861.1/289-676:0.00000000):0.00000000,KAL3255945.1/289-676:0.00396341):0.00000000,GKZ73477.1/289-676:0.00398890):0.00000000,GLA27195.1/289-676:0.00396424):0.02139157,((XP_025565069.1/289-677:0.00393348,XP_025535933.1/289-676:0.00397186):0.00000000,(XP_041546340.1/289-676:0.00000000,XP_025516885.1/289-676:0.00393451):0.00791463):0.01097368):0.00679861,GKZ27315.1/289-673:0.02618050):0.00218726,(PYI01196.1/282-667:0.02773646,(OOF92463.1/720-1107:0.04010276,XP_025469967.1/726-1112:0.02617942):0.02818650):0.09661678):0.04647139,PYH91804.1/284-672:0.17318694):0.08147056,XP_069266472.1/264-643:0.17669754):0.00743932,((((((((((KAL2800125.1/731-1110:0.00387681,KAL3486598.1/704-1083:0.01558140):0.00000000,KAL3447418.1/685-1066:0.00386453):0.00387384,KAJ0417411.1/722-1103:0.02756214):0.00000000,(CEL01047.1/310-688:0.00393642,XP_070895537.1/722-1100:0.00387833):0.01957919):0.02267125,KAL3467166.1/714-1084:0.04556078):0.01131902,KAL2834110.1/306-632:0.06090186):0.00000000,KAL2813977.1/697-1070:0.06685195):0.07678030,(XP_070891561.1/709-1088:0.10173011,(KAL4785501.1/699-1072:0.14388757,(KAI9369598.1/680-1060:0.07675665,(XP_041558523.1/305-676:0.01134180,XP_040667169.1/697-1067:0.01641593):0.05112249):0.01058890):0.00000000):0.02684670):0.01136609,((((KAL4790398.1/706-1074:0.02541688,KAL4958564.1/705-1075:0.00739681):0.01151100,KAL4959243.1/310-678:0.02024194):0.06450579,KAL4925050.1/711-1086:0.05920467):0.03819802,(XP_026607487.1/757-1318:0.05901243,((KAL5003382.1/298-724:0.03224383,KAL4971752.1/731-1107:0.02571846):0.01275023,(KAL4820027.1/679-1055:0.01982178,(KAL4749237.1/699-1075:0.00792003,(KAL4777604.1/729-1103:0.01187870,(XP_663718.1/291-665:0.00390959,KAL4764913.1/690-1064:0.01182719):0.00787064):0.00777355):0.00000000):0.00998936):0.01209557):0.01991879):0.03755388):0.09931078,(((((((((((((((((KAF7624501.1/289-673:0.00000000,GMF71549.1/289-673:0.00000000):0.00000000,RAQ41683.1/289-673:0.00000000):0.00000000,EIT78645.1/289-673:0.00000000):0.00000000,KJJ30155.1/289-673:0.00000000):0.00399917,KAB8272594.1/715-1099:0.00000000):0.01224291,KAE8329283.1/732-1116:0.00000000):0.00000000,(KAE8334708.1/728-1112:0.00398954,((KAE8317009.1/745-1129:0.00000000,KJK61422.1/289-673:0.00000000):0.00000000,(KAB8204569.1/289-673:0.00397648,KAK6813427.1/289-673:0.00000000):0.00400467):0.00407437):0.00801158):0.00000000,KAB8219930.1/677-1061:0.01614414):0.00387305,(KAE8157573.1/292-676:0.00000000,(KAE8420478.1/704-1088:0.00000000,XP_031928433.1/714-1098:0.00000000):0.02042767):0.01223761):0.00766146,KAE8383391.1/292-676:0.08562889):0.02861823,(KAE8393210.1/745-1125:0.00400175,(XP_031898644.1/745-1125:0.00000000,KAF5865137.1/294-674:0.00000000):0.00000000):0.05891968):0.00876947,KAE8352236.1/297-678:0.08920027):0.00131779,(KAB8079053.1/726-1101:0.03041638,KAF7594556.1/290-666:0.06773314):0.04982061):0.01991114,KAE8146303.1/241-606:0.12218883):0.00776529,(KAL4889184.1/253-631:0.06432194,(KAL5357159.1/678-1064:0.02075908,(KAG2411686.1/683-1062:0.02133136,(XP_001218345.1/660-1044:0.00414125,GES66251.1/254-638:0.00413244):0.00000000):0.02759387):0.06173978):0.09684123):0.03546671,OXV11821.1/291-677:0.18907608):0.01698615,((RMJ22786.1/232-601:0.20035475,RJE25073.1/262-640:0.07529602):0.05829722,((KAF7133820.1/316-641:0.02275855,KAF7171032.1/316-656:0.00000000):0.05856694,(XP_026618726.1/305-667:0.03783327,((((XP_043159308.1/307-692:0.00404210,KAF7174741.1/786-1171:0.00000000):0.00000000,KAF7158654.1/786-1141:0.00000000):0.02061425,KEY77292.1/311-703:0.04282450):0.00000000,((RLL98379.1/314-675:0.00000000,RHZ72099.1/314-695:0.00000000):0.01246550,((((((GFF32469.1/308-695:0.00000000,GFG00580.1/308-695:0.00000000):0.00000000,GFF72506.1/308-695:0.00404029):0.00404223,GFF28915.1/308-695:0.00000000):0.00000000,XP_043142315.1/308-695:0.00406438):0.01169680,XP_043121999.1/304-689:0.00479978):0.02109858,((((KAF4218000.1/309-696:0.00000000,KAF4240154.1/309-696:0.00000000):0.00408790,(XP_024687302.1/735-1121:0.00812088,KAG2021724.1/754-1141:0.00813051):0.00402967):0.00401121,(KAF4157996.1/312-697:0.00000000,(XP_033414141.1/312-697:0.00000000,KAF4184944.1/312-697:0.00000000):0.00000000):0.00813238):0.01221100,(KAH3512309.1/311-704:0.00000000,(KAH1523827.1/311-706:0.00404295,((KAF4282117.1/311-704:0.00000000,KAH2520560.1/311-705:0.00000000):0.00405483,(KAL3416387.1/755-1148:0.00000000,(KAF4269986.1/311-706:0.00000000,(KAH1462832.1/311-707:0.00000000,(EDP54419.1/311-704:0.00000000,(XP_755218.1/311-704:0.00000000,(KAH3208047.1/311-704:0.00000000,KAH1495636.1/311-704:0.00000000):0.00000000):0.00000000):0.00000000):0.00000000):0.00000000):0.00000000):0.00000000):0.00404549):0.01237902):0.00000000):0.00000000):0.00819155):0.00181038):0.00000000):0.08675413):0.02497445):0.01590594):0.03793158):0.03388403):0.00000000):0.00000000):0.03455558):0.24131949):0.06036382):0.05448735,((((((((((((((KAH6668799.1/277-646:0.05408392,KAH8671992.1/279-648:0.03775442):0.13112722,KAF4638054.1/278-648:0.18173247):0.18537488,(KAG9229214.1/264-632:0.39260672,XP_008087912.1/267-635:0.25861763):0.11198186):0.05752860,XP_031864778.1/274-640:0.23574506):0.00000000,(CAG8955054.1/242-611:0.01979098,CAG8977530.1/242-612:0.04606947):0.36425369):0.04743590,(TVY78106.1/263-644:0.30156572,((TVY88796.1/275-646:0.04155742,TVY17376.1/275-646:0.00814104):0.04592665,(TVY39394.1/280-651:0.05790064,(XP_031009534.1/277-648:0.02622672,TVY52566.1/267-638:0.02803441):0.00488124):0.03956283):0.27162842):0.16664527):0.08097542,(((KAF8848627.1/251-619:0.23680824,CZR67260.1/285-658:0.15349742):0.07357373,(XP_018061442.1/182-550:0.14716494,KAE8447080.1/279-644:0.09532882):0.03640003):0.12194397,(PMD21050.1/236-601:0.14010088,(PMD40762.1/273-638:0.12014472,(XP_024726424.1/276-641:0.00697896,(KAH8758159.1/238-603:0.00394944,KAH8770373.1/278-643:0.00000000):0.02162117):0.07761324):0.00641242):0.19761333):0.07112934):0.02253093,(XP_007288280.1/301-665:0.39174246,(((((CAL3968839.1/292-660:0.00398179,KAK6582403.1/292-660:0.00000000):0.00401238,OWP02963.1/292-660:0.00000000):0.00000000,KAI6715267.1/292-660:0.00398913):0.04789025,(PBP16020.1/267-635:0.01689779,KAK2626137.1/296-664:0.00300870):0.04074907):0.14364186,((((XMA20054.1/268-633:0.00000000,CZS93488.1/268-633:0.00000000):0.00000000,CZT48586.1/268-633:0.00000000):0.05339333,KAL2064115.1/271-636:0.05739159):0.06559387,((((XP_058360575.1/269-634:0.00000000,KAK0127486.1/269-634:0.00000000):0.05329844,KAG4414788.1/265-630:0.02806325):0.00553756,KAH7413034.1/268-633:0.03751407):0.06429723,(KAH7348692.1/264-629:0.04706053,(KAG4440109.1/264-629:0.03846928,(KAH9209856.1/215-580:0.00000000,KAH6712175.1/264-629:0.00000000):0.02606626):0.03377039):0.01626038):0.00000000):0.09748077):0.14637201):0.16774070):0.06288026,(KAG0647488.1/531-892:0.26324567,(KIN07367.1/198-559:0.13255973,XP_024725930.1/234-595:0.07873327):0.22619485):0.09838881):0.07202218,(RDW65407.1/291-659:0.01008163,RDW59694.1/291-659:0.02195786):0.30358415):0.06233852,((PQE10810.1/610-972:0.00906033,PQE21688.1/627-989:0.01550619):0.21856434,((TGO63596.1/290-683:0.01665797,KAF7932309.1/290-687:0.02395612):0.24588521,(KAI9650360.1/292-668:0.12433222,((CAD6441679.1/288-667:0.05231271,KAF7865821.1/290-669:0.02205123):0.09539198,(ESZ97181.1/283-672:0.07965056,(QSZ37753.1/302-676:0.09774902,(KAA8563799.1/295-680:0.04649986,KAB8291681.1/296-681:0.06544832):0.01302265):0.09209141):0.01326239):0.02351448):0.01909321):0.09084855):0.20532159):0.00970958,(TAQ87707.1/275-639:0.31502432,(KAH8805613.1/289-655:0.02380479,RFU26664.1/290-656:0.05614208):0.20586156):0.07618566):0.00994536,(KAI9733751.1/71-438:0.16969655,((KFY19859.1/302-676:0.03658426,OBT68324.1/311-683:0.03096196):0.00627144,(KAL5351374.1/308-680:0.04517303,(((((KFZ07074.1/306-678:0.00000000,XP_018133169.1/306-678:0.00403576):0.02046504,OBT45839.1/306-678:0.00815545):0.00000000,(XP_024322389.1/306-678:0.01224495,OBT87036.1/306-678:0.00815022):0.00000000):0.00000000,OBT79756.1/306-678:0.03302389):0.02075085,((KFY35856.1/305-678:0.00802552,KFY16011.1/305-678:0.00403702):0.02351352,((KFY90735.1/307-679:0.00000000,KFZ08702.1/307-679:0.00410434):0.02859320,(KFY30582.1/311-770:0.04426472,(KFX97432.1/311-685:0.00000000,(KFY57118.1/311-825:0.00000000,KFY36987.1/358-872:0.00000000):0.02872479):0.01651430):0.00933870):0.00516662):0.00926318):0.00527626):0.01102886):0.29888774):0.07679897):0.03376959,((((((((((((((((((((((KAG5828870.1/229-584:0.00000000,KAG5751113.1/229-584:0.00000000):0.00000000,KAG5807759.1/229-584:0.00385581):0.00000000,KAG5795584.1/229-584:0.00385470):0.00000000,KAG5767292.1/229-584:0.00385185):0.00388646,KAF5534983.1/229-584:0.01574451):0.00383349,KAF5723878.1/229-584:0.01977695):0.00396212,(KAF4430941.1/229-584:0.00783446,(KAF4496157.1/229-584:0.01556280,((XP_036533712.1/253-608:0.00000000,KAF5544915.1/229-584:0.00381890):0.00000000,(KAF5658663.1/229-584:0.00382475,KAF5231907.1/229-584:0.00381885):0.00000000):0.01164141):0.01150145):0.00000000):0.00000000,(KAF5583611.1/229-584:0.01946955,((((XP_018753352.1/229-584:0.00000000,RBQ88445.1/229-584:0.00000000):0.00046738,XP_044676767.1/229-584:0.00377149):0.01142477,KAF5984459.1/229-584:0.00381144):0.00784197,(KAF5595415.1/229-584:0.01166164,((KAF5670189.1/229-584:0.00771293,PNP84812.1/229-584:0.00000000):0.00000000,(KAF5532214.1/229-584:0.00769616,XP_037201244.1/229-584:0.00000000):0.00772601):0.00000000):0.00000000):0.00000000):0.01965340):0.00371642,(KAF5621205.1/229-584:0.01962898,((KAI1028903.1/229-584:0.00382657,KAI1042648.1/229-584:0.00000000):0.00769219,((KAF5635230.1/229-584:0.00000000,XP_041684483.1/229-584:0.00385984):0.00771971,(KLO90478.1/229-584:0.00385341,((KAG4281502.1/229-584:0.00000000,XP_031086948.1/229-584:0.00000000):0.00000000,(SCV37570.1/229-584:0.00383115,(CVL01075.1/229-584:0.00384937,(KAG4266986.1/229-584:0.00383877,(VTT78065.1/229-584:0.00384122,(RBA13861.1/229-584:0.00000000,(KAG4253495.1/229-584:0.00000000,(KAF5698215.1/229-584:0.00000000,(SCO40352.1/229-584:0.00000000,XP_023434430.1/229-584:0.00000000):0.00000000):0.00000000):0.00000000):0.00000000):0.00000000):0.00000000):0.00000000):0.00000000):0.00000000):0.00385786):0.00002862):0.02366386):0.00780226):0.01565072,(XP_046050236.1/233-588:0.02742548,(((KAI7758564.1/229-583:0.00385911,KAG7417723.1/229-584:0.00000000):0.00000000,KAH7178501.1/229-584:0.00386219):0.01568191,(KAF4960587.1/229-587:0.01167970,((XP_031064533.1/229-584:0.00000000,KAL5609929.1/229-584:0.00000000):0.00000000,((((PCD42510.1/229-584:0.00000000,XP_018238856.1/229-584:0.00386614):0.00385754,XP_031049696.2/229-584:0.00000000):0.00000000,EWZ00779.1/229-584:0.00773065):0.00773898,((TVY76636.1/229-584:0.00000000,KAH7226587.1/229-584:0.00000000):0.00000000,(ENH63037.1/229-584:0.00387503,(KAK2678185.1/209-564:0.00000000,(KAJ4057168.1/229-584:0.00000000,(EGU86588.1/229-584:0.00000000,EXA43607.1/229-584:0.00000000):0.00000000):0.00000000):0.00000000):0.00385410):0.00000000):0.00385280):0.00000000):0.00000000):0.00000000):0.00000000):0.03326018,(KAF9775069.1/233-588:0.01701420,KAF4334363.1/236-591:0.02681445):0.01530324):0.01122822,KAF4451920.1/227-582:0.05568745):0.04898979,((KAF4996472.1/231-586:0.01718692,KAF5656508.1/231-586:0.03610019):0.04815632,(SPJ85531.1/250-605:0.03556181,((WZH47431.1/231-586:0.00389488,KAH7242428.1/231-586:0.00000000):0.02534999,(CAJ0551181.1/231-586:0.00786645,(KAH6953247.1/231-586:0.00000000,(KIL90578.1/231-580:0.00787321,(KAG5662350.1/648-997:0.00393592,KAI6776136.1/231-580:0.00000000):0.00000000):0.00790909):0.00378027):0.02624386):0.01640864):0.02961174):0.04770397):0.00706952,((((((KAJ4013863.1/243-598:0.00000000,KAJ4018458.1/244-599:0.00000000):0.00394054,KAI1066612.1/247-627:0.01158849):0.00727674,XP_031021741.1/243-598:0.01211178):0.02601242,KAJ4129974.1/244-599:0.01832004):0.00000000,(CAG7566507.1/243-598:0.03071033,(XP_045990298.1/243-598:0.00388623,RFN54115.1/243-598:0.00000000):0.02697385):0.01893416):0.06238637,((((KAL3607122.1/239-594:0.00000000,OBS27981.1/239-594:0.00390370):0.00000000,XP_044712514.1/239-583:0.01691688):0.05720030,(XEU99423.1/237-592:0.03221488,XP_025589459.1/239-594:0.00409423):0.00118624):0.02318948,(UZP34540.1/239-597:0.05955233,(PTD12862.1/239-594:0.02026620,(XP_009256776.1/239-594:0.00788813,(QPC76375.1/239-594:0.00000000,(KAF5241735.1/239-594:0.00392996,(PCD38904.1/239-594:0.00392388,((EYB34390.1/239-594:0.00000000,KAK6723359.1/239-594:0.00000000):0.00392319,(CAG1975944.1/239-594:0.00000000,(CAF3631649.1/239-594:0.00000000,XP_011317745.1/239-594:0.00000000):0.00000000):0.00000000):0.00000000):0.00000000):0.00789540):0.00400450):0.00000000):0.00000000):0.04108433):0.04563044):0.03064400):0.03556569,(KAF4969472.1/237-565:0.05146626,KAJ4263189.1/231-586:0.04022782):0.07724661):0.08285900,(KAF5006561.1/237-592:0.00000000,KAF4460628.1/240-768:0.01225772):0.07996200):0.03503657,(KAJ4320005.1/219-573:0.08469430,((((((RTE73206.1/237-592:0.00000000,RSL76902.1/487-842:0.00000000):0.00000000,RSL92003.1/237-592:0.00397560):0.00000000,RSL97300.1/233-588:0.01602246):0.00398578,RSL46247.1/233-588:0.01200868):0.00622342,RSL46291.1/274-629:0.03737568):0.02576720,(UPL01951.1/232-587:0.02383506,(((KAL2670831.1/233-588:0.01197788,KAI8713271.1/436-791:0.01992399):0.00382753,XP_003047544.1/232-587:0.00797596):0.00823086,(KAI8656712.1/431-786:0.02783293,((XP_052908663.1/232-587:0.00785666,KAJ4183718.1/232-587:0.00782743):0.00814888,(KAH7246799.1/433-788:0.00000000,(KAJ4216793.1/232-587:0.00000000,XP_046127703.2/428-783:0.00000000):0.00000000):0.01192593):0.00000000):0.00000000):0.00470700):0.01269097):0.01555234):0.12299457):0.06318727,(KAF7558963.1/204-745:0.30442237,(KAH6890013.1/223-578:0.07013651,(((KAK7425431.1/221-576:0.01900739,KAK7402421.1/221-576:0.02265880):0.00753089,KPM38108.1/223-578:0.05510521):0.05813580,((KAH7152985.1/230-585:0.00500509,KAH7141171.1/230-585:0.05242465):0.06929734,(KAF7547834.1/238-610:0.07006772,(KAH6994826.1/224-579:0.00710414,(XP_046096288.1/224-579:0.00390163,KAH6975529.1/224-596:0.00780887):0.00861103):0.02545931):0.01319127):0.00761473):0.03533025):0.07227633):0.03293710):0.11543851,(((((((CAH0018274.1/234-590:0.00548804,CAI6084718.1/234-591:0.01045688):0.00401421,CAG9993756.1/234-587:0.02769299):0.00792885,CAH0044208.1/234-587:0.02420517):0.23782151,(XP_046114298.1/243-598:0.16485713,KFH43254.1/243-599:0.12333168):0.03246967):0.00131889,(KAH8174275.1/220-575:0.11277139,(KAL2211926.1/216-571:0.05817831,KAK0392140.1/219-574:0.10493099):0.01533232):0.21673790):0.03963911,(KOS17241.1/202-566:0.43603140,(KAI9155282.1/232-586:0.21075926,(KAH7309429.1/217-571:0.20362016,KFA62778.1/230-592:0.16080320):0.04320902):0.03566710):0.03872495):0.01052424,((((((((((KAF1730921.1/231-587:0.01142763,KGQ05853.1/231-587:0.01251517):0.00216346,PMB68006.1/231-587:0.01436306):0.00000000,KAH8715032.1/231-558:0.00813551):0.09166785,PQK11779.1/231-585:0.00395513):0.12666859,(XP_056049328.1/161-516:0.06824877,OAA77472.1/231-585:0.00115325):0.07498180):0.01092058,ATY66724.1/802-1156:0.17479206):0.04479738,KAJ6784881.1/637-991:0.11942124):0.15644840,KAK3177756.1/195-549:0.16766196):0.02749092,(CEJ94581.1/212-567:0.30152961,TQS32600.1/169-476:0.23419351):0.07589623):0.07901003,((((((((KJK75477.1/1-447:0.00000000,KJK93164.1/1-463:0.00000000):0.05615453,KAH0597014.1/234-647:0.00662674):0.03326389,EXV03615.1/237-604:0.00439462):0.01742647,XP_007812779.2/239-609:0.00374550):0.07058519,XP_018145140.1/235-604:0.13895767):0.05886170,(XP_042999789.1/211-591:0.21723601,(KAG6002543.1/237-605:0.01427465,KAG6016977.1/237-605:0.01772860):0.28616501):0.01066203):0.02942257,KZZ99360.1/214-573:0.44738852):0.08299346,(((((((POR33428.1/253-914:0.04070403,PNY28026.1/253-612:0.04983158):0.00441887,KND88501.1/254-613:0.06392560):0.08230229,XP_044721935.1/156-505:0.13693944):0.00458447,KJZ75664.1/218-585:0.20157480):0.02035023,(KAJ6444192.1/246-617:0.05242408,(KAJ6437880.1/230-585:0.09653382,XP_018183203.1/253-623:0.00000000):0.09835813):0.08883979):0.04304897,KAK5995837.1/270-630:0.14205521):0.00880060,(((((GFP59806.1/261-589:0.00445796,KAH8127797.1/261-623:0.00000000):0.01151140,(PTB36050.1/261-623:0.00000000,XP_024755727.2/261-623:0.00000000):0.00443699):0.01487455,(XP_018661082.1/256-617:0.05388801,(KAK1237540.1/254-615:0.01758656,(XP_013947885.2/246-607:0.00000000,EHK49729.1/246-607:0.01204496):0.02562400):0.02470841):0.04838256):0.10031721,(RFU80876.1/255-618:0.12467275,KAH6603344.1/248-716:0.15183750):0.01522782):0.02366402,(((((XP_006967742.1/238-595:0.00392514,KAK1240645.1/280-637:0.00396762):0.00802456,KAH0493680.1/285-642:0.00391738):0.01201671,PTB72557.1/268-625:0.02025011):0.01615396,TFB00145.1/270-629:0.00817681):0.08590185,(UWK20214.1/250-611:0.07171594,(XP_013949346.1/244-598:0.04137812,(QYT05985.1/254-609:0.01576188,((XP_062758813.1/251-597:0.02750785,PNP51457.1/251-606:0.01012469):0.01443984,(((KAL5084278.1/253-608:0.00883444,OPB45064.1/253-608:0.00736935):0.00719081,XP_056025463.1/238-593:0.01431296):0.00926576,(KKO97133.1/254-609:0.01967443,(KAH0522073.1/254-609:0.01975872,(KAF3066783.1/254-609:0.00390544,(KAK0759295.1/752-1107:0.00000000,XP_024770725.1/254-609:0.00000000):0.01563755):0.00388818):0.00000000):0.00000000):0.00000000):0.00382727):0.01323002):0.02435255):0.02246073):0.02502881):0.15618379):0.01983238):0.04465670):0.02778110):0.02541814):0.00000000,XP_035320432.1/236-609:0.31771549):0.02815642,((KAL2111843.1/181-546:0.10900994,SPN98850.1/204-572:0.16930805):0.21674087,(((KAH6669102.1/239-604:0.14940044,KAH7362927.1/244-610:0.08626018):0.21339735,XP_028467939.1/215-571:0.34707433):0.04962336,((((((KAE9583424.1/194-559:0.00391502,KAH9236921.1/238-603:0.00775632):0.01512118,KAF0319434.1/147-503:0.03394297):0.02720746,KAK2728582.1/239-604:0.02683481):0.09560275,XP_036582840.1/240-607:0.17922080):0.00000000,TDZ13311.1/90-437:0.22070428):0.02073726,((KAJ0167000.1/267-631:0.04308846,XP_062786883.1/267-631:0.02066301):0.09034937,((WYZ46481.1/246-617:0.09182927,OLN97469.1/239-603:0.06780309):0.04048418,(((((((KAK1968263.1/239-602:0.00382311,KDN69353.1/271-634:0.00000000):0.00000000,KAK2017906.1/239-602:0.00771319):0.03623644,(XP_060415303.1/239-602:0.03152656,(XP_008090173.1/239-602:0.00000000,WDK23340.1/252-615:0.00000000):0.01194969):0.00760278):0.00271535,(KAK2059635.1/244-607:0.03170299,(KAK2023674.1/244-607:0.01965604,KAK2045274.1/244-607:0.00387087):0.00808576):0.04476754):0.02643251,KAK1978121.1/252-615:0.04350722):0.03412599,(KZL83455.1/250-613:0.00425198,(GJC88817.1/239-602:0.00766202,(KZL67740.1/239-602:0.00000000,GKT66660.1/239-602:0.00381913):0.01180979):0.03973135):0.01737185):0.03784598,(XP_022469595.1/237-596:0.06892130,((KAJ0298443.1/241-603:0.06241982,EXF83439.1/241-642:0.02611642):0.03342685,(((KAL2875529.1/242-601:0.00393053,XP_060424024.1/242-601:0.00000000):0.02748623,(KXH30330.1/242-601:0.02472545,XP_060450879.1/242-601:0.02291396):0.00000000):0.01330025,((KAL0777631.1/241-597:0.00781843,XP_060363754.1/241-600:0.00000000):0.02411007,(((XP_035338773.1/241-600:0.00397054,KXH50511.1/241-600:0.00792322):0.00395349,KXH47038.1/249-608:0.00393228):0.00000000,(((XP_060344743.1/241-600:0.00389591,KAK0370021.1/241-600:0.00787419):0.00000000,KAK1469495.1/241-600:0.00390383):0.00000000,(XP_060385354.1/241-600:0.00391501,(KAK1717183.1/241-600:0.00392241,(KAI3536567.1/241-599:0.01186733,(KAK1448015.1/241-600:0.00391800,(XP_060398011.1/241-600:0.00000000,(XP_049146215.1/241-600:0.00000000,XP_060313084.1/241-600:0.00000000):0.00000000):0.00000000):0.00000000):0.00000000):0.00000000):0.00391356):0.01583427):0.01951931):0.00000000):0.00000000):0.02709847):0.07140667):0.00000000):0.00375848):0.03502625):0.08975032):0.05619569):0.01465901):0.06269972,((((((((((((((((((((XP_069299377.1/267-631:0.00778538,XP_003661400.1/265-636:0.01215762):0.02380290,KAL2148845.1/261-624:0.05615960):0.01278177,(KAK4250191.1/258-628:0.01405182,(KAL2143124.1/256-621:0.00807064,KAL2197337.1/256-625:0.00400726):0.01429907):0.04889717):0.02123682,(KAK4043487.1/251-615:0.05364580,((XP_001229117.1/238-596:0.03053640,XP_066645145.1/238-601:0.02665834):0.06005703,(KAH6854263.1/252-609:0.03876260,XP_062662739.1/240-611:0.02780237):0.00000000):0.02709579):0.01936384):0.02698343,KAL2262580.1/240-612:0.07949572):0.00994630,(XP_062651668.1/238-606:0.01789404,KAK4103839.1/238-610:0.06482111):0.05970137):0.01439975,KAG7288790.1/251-616:0.10316879):0.00010806,(KAL2021476.1/245-613:0.06849695,((SPQ21967.1/237-599:0.00000000,XP_003648870.1/251-613:0.01583350):0.06754048,((XP_070915836.1/241-603:0.01104469,KXX78694.1/241-604:0.04154217):0.05432606,((KAJ4306324.1/205-569:0.06486437,KAL2136777.1/236-600:0.01976852):0.03983348,(XP_064671355.1/240-605:0.04933455,(KAK4156318.1/252-619:0.05430609,(XP_062724697.1/252-614:0.03191939,KAK4242500.1/257-619:0.01511054):0.01266865):0.00828384):0.00000000):0.00243679):0.00554108):0.00995055):0.01402077):0.01310598,(XP_069218430.1/252-620:0.06346778,(KAL1840358.1/251-621:0.01259088,XP_070865054.1/248-625:0.05520965):0.01682418):0.06024730):0.00000000,(XP_062640478.1/271-643:0.00404983,KAH6626113.1/272-644:0.00000000):0.13473663):0.00000000,XP_006696932.1/263-626:0.16570088):0.01977929,KAK4137950.1/241-606:0.16363362):0.00000000,KAK3904969.1/253-616:0.27888054):0.06277395,(KAK4191658.1/245-602:0.11883770,((((KAK4169163.1/272-640:0.06340080,KAK3994752.1/255-643:0.09535459):0.03245678,KAK4459762.1/267-637:0.15652040):0.03947010,KAK4228235.1/257-608:0.23877215):0.02884218,(KAK4203232.1/259-621:0.05131834,((KAK0735607.1/256-625:0.06437413,KAK4177498.1/259-622:0.04975491):0.02669713,(KAK0668862.1/256-618:0.05650376,(XP_062768056.1/256-618:0.01249564,(XP_001910999.1/256-618:0.01251126,(XP_062746931.1/256-618:0.00827071,(XP_062734532.1/256-618:0.00000000,VBB75294.1/256-618:0.00000000):0.00000000):0.00000000):0.00000000):0.04020010):0.01343313):0.02230169):0.07430685):0.05853146):0.03582205):0.03789665,(((((((KAB5563224.1/251-614:0.00520111,KAB5575725.1/252-615:0.01588157):0.03680196,(OIW29633.1/245-608:0.04776738,KAH8909049.1/247-610:0.02140204):0.00684058):0.00938721,KAJ9130848.1/244-610:0.04209500):0.08322690,RKU45957.1/255-619:0.09407163):0.04423692,KAK4219646.1/293-665:0.13280988):0.03499287,(XP_060286712.1/232-595:0.14079577,KAL1875282.1/266-641:0.10894805):0.03024946):0.03692850,((KAK3327669.1/208-568:0.01917765,KAK3684935.1/211-572:0.02305464):0.11481360,(KAK3940697.1/245-608:0.12786176,(((XP_060301104.1/239-600:0.01922125,KAK3373731.1/239-734:0.03487708):0.08932982,KAK3378327.1/226-589:0.07451462):0.03238069,((KAK0719980.1/236-597:0.04300047,KAK3359785.1/243-604:0.03723808):0.08803725,(((((KAK4448194.1/229-591:0.03362511,KAK0619315.1/235-597:0.02395792):0.01612918,KAK0652902.1/229-591:0.07186890):0.01424075,KAK1756908.1/223-585:0.07592561):0.00475604,(KAK0754933.1/230-592:0.02522020,KAK1835947.1/233-595:0.03169827):0.07904264):0.02375471,(KAK0635530.1/262-624:0.07537961,(KAK3325747.1/245-614:0.06590953,((KAH7633346.1/242-604:0.00396363,XP_003348166.1/242-604:0.00000000):0.04526129,(KAK3403157.1/249-611:0.02434729,(((KAK3955320.1/240-602:0.00794341,KAK1778174.1/240-602:0.00000000):0.01449758,(KAJ4410575.1/237-599:0.02023735,XP_062684653.1/240-602:0.02032565):0.00553052):0.00389803,(XP_009847968.1/240-602:0.01589691,((KAL0467047.1/240-608:0.01200736,XP_062697312.1/240-602:0.00786405):0.00000000,(XP_961407.1/240-602:0.00385465,KAK3491372.1/240-602:0.00605585):0.00996754):0.00000000):0.01371786):0.00641031):0.00000000):0.07552244):0.01993538):0.01566687):0.00625355):0.00693446):0.01310086):0.01036577):0.02498040):0.00601577):0.02859090,(XP_007919077.1/239-602:0.14032061,(KAJ9142731.1/247-610:0.13185318,XP_030996836.1/262-630:0.13192882):0.01831553):0.04003180):0.05256187,((XP_009222268.1/232-599:0.17026293,KLU84896.1/248-617:0.04239538):0.10739972,(XP_029748098.1/222-582:0.03420484,((XP_030982339.1/222-582:0.02920378,TLD25163.1/222-582:0.02279816):0.00724917,(KAI6311836.1/222-582:0.00388113,(XP_003709642.1/222-582:0.00000000,KAH9435448.1/222-582:0.00000000):0.00000000):0.03187830):0.01763799):0.23614481):0.06600790):0.02381220,(KAH8882814.1/231-591:0.24379105,(KAK2072534.1/121-481:0.30834077,(XP_014171032.1/283-686:0.18486468,(OAA64539.1/290-683:0.09212975,(EPE09472.1/256-641:0.19467717,((((ERS99205.1/245-632:0.00000000,XP_016585793.1/245-632:0.00400094):0.00748439,XP_040622279.1/247-636:0.00459576):0.05323650,KAL1902695.1/252-639:0.06547512):0.03634519,(((CAK7269146.1/247-629:0.02436975,CAK7566890.1/247-629:0.03648586):0.03340660,CAK7266986.1/246-628:0.08071875):0.04845036,(CAK7228722.1/237-620:0.03370948,(CAK7241859.1/259-653:0.02504204,(CAK7233102.1/251-633:0.01709134,(CAK7197696.1/250-629:0.00000000,CAK7235601.1/250-629:0.00000000):0.03191681):0.00189030):0.01872133):0.00000000):0.04387100):0.03937243):0.06837967):0.04234726):0.16715570):0.04450027):0.01570574):0.00000000,((XP_040771207.1/227-586:0.06862823,PSR79113.1/236-603:0.20905466):0.09703269,(((((ROV91425.1/168-531:0.04161575,ROW08877.1/241-604:0.02573200):0.01909050,(KUI71236.1/240-603:0.01622443,KUI58876.1/241-604:0.00784707):0.01362856):0.02712138,ROW15427.1/241-604:0.05906717):0.05955808,(KAJ4389139.1/233-595:0.03404580,KAJ4424623.1/236-598:0.04059953):0.13693816):0.02000878,((KAL1851416.1/247-610:0.09189712,XP_052994312.1/240-603:0.05473018):0.02086875,(XP_044639812.1/242-605:0.10375303,(KAH8772858.1/239-602:0.04724133,((KAK7717101.1/235-574:0.00000000,KAK7708479.1/235-547:0.00000000):0.01331940,(XP_043017457.1/232-568:0.01678603,(KAL2281440.1/235-598:0.00000000,KAI7784689.1/235-570:0.00000000):0.00646640):0.00000000):0.03232138):0.01355657):0.02435831):0.11698620):0.03772305):0.26043791):0.03745757,(((((((KAK6849676.1/163-526:0.00000000,KAK8003641.1/228-591:0.00000000):0.00000000,(KAK6833777.1/219-582:0.00391335,KAK8856384.1/228-591:0.00000000):0.00000000):0.00000000,KAK8031655.1/228-591:0.00391907):0.05485203,(XP_066730191.1/45-408:0.00000000,KAK8101164.1/251-614:0.00000000):0.07029128):0.02165594,(((KAK8113101.1/270-633:0.03206701,KAK7963840.1/227-590:0.02733382):0.04016457,XP_066691224.1/227-589:0.05466861):0.02454425,(XP_066714093.1/228-756:0.04465441,(XP_066662454.1/219-565:0.12758341,(KAK8035077.1/182-545:0.03794484,XP_066706745.1/232-595:0.02300273):0.00000000):0.01783330):0.00000000):0.01710571):0.17469699,KAJ2901310.1/178-537:0.49289249):0.10045232,((((((((((KAK6073013.1/249-604:0.00000000,KAK6064380.1/249-604:0.00000000):0.00798124,KAK9412846.1/249-604:0.00000000):0.00853596,KAK9773841.1/249-604:0.02430576):0.07254939,(XP_045959207.1/249-611:0.00000000,KAH8194917.1/249-628:0.00000000):0.12644538):0.05655143,(XP_049169224.1/249-611:0.00794137,(KAI1853456.1/249-611:0.00000000,KAI1849496.1/249-611:0.00000000):0.00000000):0.18866381):0.00608783,(((KAI4598982.1/202-564:0.01309505,KAK6189369.1/253-615:0.01770610):0.00371492,KAI0138481.1/245-607:0.03486305):0.12190702,(XP_007835131.1/255-617:0.04424034,(KAF3001139.1/191-553:0.00000000,KAF7535294.1/239-601:0.00395422):0.04300183):0.01705122):0.12373414):0.02927575,(KAI0124426.1/240-603:0.14163648,KAH8652551.1/251-614:0.20995229):0.02725555):0.02524572,XP_040721137.1/251-613:0.22943140):0.03812574,(((KAJ1329198.1/264-626:0.06928954,KXJ92834.1/263-625:0.04452216):0.05632638,XP_046013698.1/250-612:0.06041531):0.15602910,(KAI1253954.1/228-591:0.13067813,(RYP73309.1/257-630:0.04124966,((RYO93593.1/257-630:0.01676936,RYP20088.1/257-632:0.01497343):0.01540908,(RYP79706.1/257-630:0.02348747,(RYP55215.1/257-630:0.02849350,(RYP48557.1/257-630:0.02375834,(RYO90231.1/115-488:0.01965081,RYP13998.1/257-630:0.00392027):0.00000000):0.00000000):0.00396660):0.02319297):0.00866262):0.04967882):0.08058110):0.07542307):0.00087249,(KAH9910041.1/230-592:0.29548260,((((((((((((((((KAI1482916.1/265-627:0.00399325,OTB11669.1/265-627:0.00392297):0.00837737,KAK6954201.1/265-627:0.01150183):0.02392594,(KAI1798580.1/265-627:0.02446057,XP_047792293.1/268-630:0.01998454):0.02165702):0.02408784,KAI8964869.1/252-614:0.04603683):0.01045696,(XP_047870293.1/262-624:0.06918294,(KAI0135299.1/262-624:0.04566024,(XP_049101923.1/262-624:0.04073190,(XP_033437541.1/262-624:0.03664561,(XP_049163610.1/245-606:0.00394127,KAI2781802.1/262-624:0.00000000):0.02033170):0.00360315):0.00933249):0.01119198):0.01601363):0.03345064,KAI1371507.1/266-628:0.09233026):0.01374781,(KAI2619106.1/257-619:0.04053166,KAI0377425.1/260-622:0.05226129):0.08906404):0.00000000,KAI1405632.1/238-599:0.15997318):0.00000000,KAI2602432.1/233-595:0.18027306):0.01646405,(((((OTA82406.1/259-621:0.02447279,OTA67659.1/260-622:0.00807461):0.00911402,KAI0118461.1/243-605:0.02106281):0.01422456,(KAI1414257.1/259-621:0.05059921,KAI0834192.1/259-621:0.02644275):0.01482147):0.00000000,KAI1133910.1/259-621:0.05744225):0.05943184,((((XDG01909.1/64-426:0.00993265,KAI0898122.1/263-625:0.00993176):0.00000000,KAI1447218.1/259-621:0.03015894):0.02178105,KAI1097040.1/255-617:0.05122212):0.11208062,(KAI1100186.1/235-597:0.10380614,(KAI2471848.1/256-618:0.07526303,(XP_047850492.1/250-612:0.05973101,(XP_047814996.1/252-614:0.08207860,KAI1462481.1/252-615:0.02941330):0.03214376):0.02683386):0.01550893):0.00000000):0.06877900):0.02709497):0.00895260,OTB05266.1/259-621:0.19374982):0.00222322,(KAI0169463.1/263-627:0.11968338,((KAI1759936.1/262-624:0.04302231,KAI6093070.1/270-632:0.06384161):0.03017671,(KAI1771807.1/268-630:0.04633571,KAI4867764.1/270-631:0.03954326):0.01732587):0.00921746):0.09107004):0.00221092,XP_051317082.1/263-625:0.15633063):0.00904660,(XP_051375840.1/227-589:0.20951044,XP_049116637.1/268-630:0.15745475):0.03624395):0.07495073,(KAI1079273.1/260-622:0.06088774,KAI0003627.1/260-622:0.15027594):0.08870093):0.03527546,((KAI0157293.1/256-619:0.05118676,KAI1262120.1/257-620:0.04949644):0.20188127,(((((KAI1485963.1/225-589:0.01992498,KAI1631333.1/225-589:0.00405427):0.01067105,KAI0598134.1/214-578:0.05460233):0.04047799,KAI5919115.1/214-577:0.08092159):0.08864756,KAI1497157.1/254-618:0.08627397):0.04515535,(KAI0016721.1/205-570:0.30378651,(CAJ2507964.1/263-626:0.18321297,((KAI1336151.1/270-633:0.24835715,KAI0472169.1/263-625:0.15095211):0.03531626,(KAI0396175.1/254-620:0.18682593,(((KAI2643281.1/223-586:0.12488956,KAI1822849.1/221-584:0.08729957):0.00841793,KAI1436042.1/225-588:0.15175824):0.11149870,(KAI1326898.1/181-545:0.18431699,(((((KAI0115472.1/197-561:0.04715764,KAI1126789.1/204-568:0.05536252):0.02573873,(KAJ8115555.1/196-560:0.05789829,KAI1146602.1/198-562:0.06365554):0.01139333):0.01491042,KAI1172316.1/196-560:0.08205258):0.02133692,(KAI1112613.1/204-568:0.06182790,(KAI1164348.1/198-562:0.03550408,(KAI1193607.1/201-565:0.01912807,KAI1188511.1/192-556:0.05181935):0.00263638):0.01312032):0.07371600):0.05776536,((((((((KAI0491238.1/274-638:0.04347289,KAI8952663.1/266-630:0.01867190):0.01278962,KAI0454488.1/279-643:0.04177249):0.00755506,KAI1750085.1/263-627:0.05984465):0.00000000,(KAH8165501.1/242-606:0.00890962,KAI0445416.1/269-633:0.02768940):0.05681831):0.00556762,((KAI1746362.1/267-631:0.01279955,KAI0552516.1/269-632:0.02388833):0.02243073,(TRX92951.1/307-671:0.00906361,(KAI0865610.1/265-629:0.01112895,KAI0197416.1/268-632:0.00474930):0.00782521):0.02168284):0.07051162):0.00801537,(KAI0201006.1/269-632:0.07668035,KAI0407337.1/263-627:0.09036150):0.01440086):0.03290739,(KAI8627746.1/273-636:0.07087709,KAI3318199.1/269-633:0.08164204):0.02944613):0.01293692,(GAP90792.1/207-571:0.16104041,((KAJ3573424.1/267-631:0.07670409,XP_047830669.1/275-639:0.03620315):0.04444880,((KAI1313097.1/268-632:0.02589368,KAI0969872.1/268-632:0.03942805):0.10562685,((KAI0534819.1/269-632:0.02352488,KAF2971209.1/366-723:0.02973911):0.09355932,((((RWA06294.1/236-600:0.00396520,GAW16805.1/269-633:0.00396345):0.00000000,KAI0415379.1/269-633:0.00795181):0.04015442,TGJ78642.1/266-630:0.04641409):0.03381902,((KAI1423724.1/266-630:0.07670357,KAI3330954.1/271-635:0.04282999):0.00475242,(KAI0433374.1/263-627:0.02408082,(KAI0798866.1/260-624:0.01201572,(KAI1280128.1/253-617:0.00000000,KAI1349528.1/253-617:0.00786802):0.00367008):0.02438334):0.03178593):0.00941195):0.00914938):0.00000000):0.00997640):0.00584204):0.01306035):0.00000000):0.04253574):0.00000000):0.00449153):0.04067114):0.04090239):0.01312519):0.05792693):0.03711434):0.04900033):0.04543245):0.05955866):0.03218524):0.02047199):0.02486837):0.11885135):0.09250981):0.05274719,KAI4144747.1/341-712:0.50700238):0.09240698,(KAK6543719.1/221-631:0.15841956,((((KAF3901365.1/239-650:0.10083960,KAK6341359.1/238-652:0.02298404):0.03216462,KAJ6263146.1/240-652:0.07862110):0.10500992,KAF3937788.1/239-652:0.13862768):0.06838534,(KAK6501489.1/234-642:0.09461490,(KAK6358217.1/233-643:0.12746550,(KAK6348154.1/234-644:0.03787532,((XP_067491115.1/234-639:0.04884813,KAK6518081.1/235-645:0.01839888):0.00330061,((KAF3223420.1/232-619:0.05991694,KAF3118867.1/233-626:0.04259433):0.03419951,((((KAF3183446.1/233-643:0.00000000,TGJ69944.1/233-643:0.00000000):0.00000000,KAF3195809.1/233-643:0.00406106):0.00403790,KAF3084254.1/233-643:0.00405492):0.00406466,(XP_011119198.1/232-642:0.01218788,(KAF3163679.1/233-643:0.00403907,(KAF3214173.1/233-643:0.00000000,(KAF3227039.1/232-642:0.00000000,KAF3241591.1/233-643:0.00000000):0.00000000):0.00000000):0.00404155):0.00000000):0.00000000):0.03092809):0.02299763):0.02869102):0.02425711):0.03782745):0.07280977):0.67378270):0.03149712,(KAI5811154.1/274-645:0.52418859,(((((KAF8540840.1/231-582:0.01813854,KAF8245607.1/231-582:0.02108015):0.13000668,KAA8897794.1/232-583:0.29199077):0.03670567,XP_051343312.1/249-598:0.26832105):0.08552368,KAI5781163.1/232-582:0.60609852):0.24468387,(RPA93175.1/249-598:0.03208092,(((CUS07925.1/248-597:0.02475172,PWW77885.1/249-598:0.00761334):0.02156076,PUU80607.1/249-598:0.03227022):0.00757449,(KAG0637218.1/249-597:0.03291885,(KAG0138826.1/249-598:0.00000000,XP_002838099.1/249-598:0.00395679):0.00000000):0.02051391):0.01808902):0.38267686):0.16461133):0.10101564):0.15627818,GAO48754.1/252-1183:0.74414270):0.15282072,(XP_066777513.1/166-513:0.82023851,(KAK9455805.1/211-549:0.38438808,(XP_066780837.1/183-526:0.51473543,(XP_066766627.1/190-526:0.35858563,XP_066769834.1/254-589:0.27573920):0.09912258):0.06480069):0.15130888):0.41939924):0.03839251,(((NP_592977.1/177-506:0.00000000,KAL2316322.1/177-506:0.00000000):0.00000000,Spombe/177-506:0.00000000):0.17230839,(XP_013021760.1/174-502:0.03048102,(XP_056035648.1/174-502:0.04574337,XP_013015916.1/174-502:0.02929947):0.05365911):0.18387390):1.30640956):0.26523172,CAD6571222.1/633-1180:0.91773675):0.05552475,(((((((((TIA93686.1/475-820:0.00000000,TIA75099.1/475-820:0.00000000):0.00000000,TIB15734.1/475-820:0.00000000):0.00000000,TIA83720.1/475-820:0.00000000):0.00000000,TIB69112.1/475-820:0.00000000):0.00000000,TIB36959.1/475-820:0.00384769):0.00000000,TIB39619.1/475-820:0.00385558):0.00000000,TIB65405.1/475-820:0.00385371):0.00000000,(XP_009267246.1/169-514:0.00000000,TIB02657.1/475-820:0.00000000):0.01159620):1.55435064,(((((((((KAE8219567.1/413-749:0.00000000,KAE8257193.1/413-749:0.00000000):0.00278462,KAE8216589.1/413-749:0.00506677):0.08530565,(KAE8197740.1/401-734:0.00000000,CAD6913250.1/401-734:0.00000000):0.17238332):0.06235049,KAK0560127.1/462-798:0.22106320):0.05190922,(KAK0530474.1/438-771:0.00382801,(KAK0529169.1/440-773:0.00000000,KAK0564368.1/438-771:0.00000000):0.00000000):0.15767929):0.41931226,((XP_025345049.1/251-588:0.30350438,XP_025359164.1/202-541:0.28398917):0.31860040,(PWN54047.1/185-519:0.41582812,(XP_025596957.1/323-679:0.49738170,(XP_025358865.1/229-578:0.26547959,(XP_025377132.1/262-599:0.26295743,UZJ51117.1/226-564:0.19496203):0.08448343):0.18268081):0.18463486):0.02463695):0.09290582):0.00224561,((KAL4400177.1/154-482:0.37354201,XP_027484999.1/168-497:0.35021002):0.01481759,(PKI86017.1/552-851:0.48562679,(WFD25451.1/124-420:0.31376269,(WFD21746.1/90-407:0.19686009,(WFD18128.1/157-476:0.10547556,SHO76095.1/154-485:0.07037000):0.01355332):0.08487329):0.22338182):0.10227184):0.59945806):0.40379178,CDZ97716.1/170-511:1.01184043):0.08223972,(((((((((((((((((((((OXG83935.1/202-560:0.00000000,OWZ55144.1/202-560:0.00000000):0.00000000,OWZ64175.1/202-560:0.00000000):0.00000000,OXG29714.1/202-560:0.00000000):0.00000000,OWT40517.1/202-560:0.00000000):0.00000000,OXG85351.1/202-560:0.00397169):0.00000000,XP_012048510.1/202-560:0.00395461):0.00000000,OWZ47490.1/202-560:0.00396258):0.00000000,OWZ78891.1/202-560:0.00395969):0.00433317,(UOH84577.1/202-561:0.02075896,(OWZ51530.1/202-560:0.00398731,OXB38005.1/202-560:0.00000000):0.00000000):0.00366545):0.01639953,(XP_773565.1/201-556:0.00809858,XP_024513846.1/245-603:0.00000000):0.03189960):0.00895293,((((XP_064718615.1/201-557:0.00402041,XP_066604636.1/201-557:0.00401589):0.00000000,(WVQ86482.1/201-557:0.00399995,XP_066616665.1/202-558:0.00400843):0.00403521):0.00808708,KAE8538512.1/200-569:0.01233804):0.00000000,(XP_062884459.1/201-559:0.00810944,((KIR53976.1/201-556:0.00404833,XP_003193463.1/201-556:0.00000000):0.00816655,(KIR59620.1/201-556:0.00814203,(KIR38922.1/201-556:0.00000000,(KIR26988.1/201-556:0.00000000,KIS02388.1/201-556:0.00000000):0.00000000):0.00823720):0.00000000):0.00817402):0.00000000):0.01305795):0.09268468,WVQ81739.1/210-567:0.12360839):0.00157618,(WVQ73950.1/206-585:0.06320026,(TYJ58714.1/222-580:0.00630561,(XP_018995173.1/200-558:0.00000000,(ODO09173.1/200-556:0.00000000,XP_019034509.1/200-556:0.00397942):0.00397913):0.00167386):0.04121899):0.12657680):0.03005703,(XP_066075909.1/238-593:0.12821242,(((XP_066804874.1/245-601:0.03360076,XP_065823065.1/254-620:0.04002090):0.07570751,WVR06905.1/215-570:0.10648834):0.03657691,((XP_070058961.1/228-585:0.03965667,XP_065825060.1/244-599:0.04865369):0.09550467,(((((XP_066081328.1/211-568:0.00788225,WWC94592.1/207-562:0.00399329):0.00000000,XP_064747252.1/207-562:0.01195531):0.01131738,XP_065374202.1/207-564:0.03742846):0.04091288,XP_019046523.1/215-570:0.03466445):0.04209393,(XP_062791285.1/211-569:0.09042021,(WVQ99513.1/277-632:0.04517347,(WVF71352.1/260-617:0.02828408,(WWC79935.1/279-630:0.00619183,(OCF39643.1/279-636:0.00000000,OCF32950.1/279-636:0.00000000):0.01101220):0.03252271):0.01032912):0.05598376):0.01294153):0.01112235):0.01205286):0.01758503):0.07862211):0.08313785,((GFZ46743.1/202-567:0.02402198,RSH88883.1/218-573:0.00068787):0.16230505,(XP_052949143.1/200-552:0.22028602,((XP_007005980.1/199-553:0.00347796,RXK37721.1/199-553:0.00448447):0.21922463,(KAK1924368.1/195-552:0.12644867,ORY32892.1/202-559:0.14927482):0.01447444):0.03889586):0.01163499):0.01888205):0.01968354,XP_021869897.1/194-550:0.26188470):0.01567273,KAK4689277.1/204-561:0.26829181):0.07368714,(GHJ85213.1/232-628:0.10613051,(KAJ9125675.1/297-665:0.12965026,(KAJ9103013.1/263-622:0.05400336,KAI5451870.1/263-661:0.00919143):0.10663014):0.05209788):0.34133995):0.02854886,(XP_014183962.1/249-605:0.42594984,(XP_062627140.1/200-566:0.30900318,((KLT45462.1/226-603:0.00000000,XP_018281953.2/226-603:0.00000000):0.07897350,(GMK55276.1/228-598:0.04405369,(BEJ16312.1/680-1049:0.02090161,((BEJ01068.1/522-892:0.00000000,BEJ08836.1/128-499:0.00837215):0.01684137,(XP_060458556.1/226-596:0.00000000,BEI85461.1/692-1062:0.00000000):0.00000000):0.03681617):0.03448200):0.01603920):0.20463783):0.05486049):0.07742173):0.69031922,(XP_014565947.1/149-494:0.62895384,(KAI5475866.1/149-481:0.42766126,((GAA5879209.1/55-411:0.40349315,KAJ8293970.1/42-993:0.38739327):0.09726600,(GAA5933417.1/210-549:0.23038733,(GAA5939805.1/62-401:0.13460992,(GJN90271.1/63-403:0.05115853,POY75321.1/86-448:0.16871947):0.05340455):0.17697192):0.16677622):0.11411751):0.27672451):0.15313605):0.06081195,(KAF8306091.1/135-514:0.65183321,(((((CCA68683.1/179-531:0.00497153,CAG7854798.1/198-566:0.01529502):0.23623649,KAG8815000.1/184-1455:0.16155122):0.19164438,KIM31199.1/182-534:0.31287849):0.10053995,PVF97046.1/182-536:0.26187186):0.37347915,(KZT61982.1/205-563:0.67601897,(((((((((((CAE6447353.1/164-504:0.00000000,EUC66290.1/164-504:0.00000000):0.00000000,CAE6359089.1/164-504:0.00000000):0.05592329,(CUA67781.1/163-468:0.00000000,CAE6513377.1/163-468:0.00435103):0.06956319):0.00750113,(KAJ1309177.1/192-532:0.07816462,(KAG8757791.1/196-501:0.02593380,CAE6438082.1/174-514:0.03618372):0.02691475):0.00584713):0.02145192,(KAH7343270.1/164-503:0.06390767,CAE6450178.1/164-504:0.07145711):0.03101373):0.01627450,(CEL63814.1/163-503:0.12220406,CAE6422650.1/164-503:0.08463774):0.03259997):0.09929202,KAB5592104.1/169-472:0.13607598):0.12518194,KAF8605482.1/129-469:0.20904370):0.07327776,(KAG8721173.1/94-434:0.08705066,(KAG9119569.1/169-515:0.04214890,(KAG8743499.1/168-508:0.01325987,KAG8749393.1/171-533:0.02297173):0.06206900):0.05625975):0.14536281):0.29855802,XP_038923159.1/183-525:0.39655660):0.10703954,((((KAG8889306.1/171-502:0.12088211,KAG9000850.1/179-574:0.08047588):0.22119179,KAG8907262.1/172-560:0.37496280):0.14303783,KAG8965282.1/166-552:0.46836299):0.17447615,(((((KZT33867.1/189-530:0.00645620,KZS88304.1/214-562:0.00985746):0.40577537,KLO18882.1/201-560:0.41238890):0.02823108,(KAF8591991.1/161-522:0.20226090,(KIJ45736.1/171-467:0.22958669,KAF8528055.1/167-526:0.17262337):0.11418515):0.20477701):0.09403764,(KZV99651.1/200-554:0.27237413,KAH7101561.1/251-606:0.34166373):0.27363797):0.02301293,(((KAF9777864.1/184-536:0.11081782,KAF9643604.1/190-536:0.11734622):0.35566560,TFL07155.1/215-575:0.55566547):0.07293618,(KAJ7594925.1/169-535:0.51193290,(KAI0035458.1/164-532:0.59341806,((((((((KAL1678218.1/200-562:0.00675629,KAL1695950.1/210-572:0.00924514):0.00407138,(KAI4523581.1/210-578:0.00802202,KAL1668985.1/210-572:0.00000000):0.00519293):0.01679438,XP_003030196.1/206-562:0.02349924):0.01530744,(KAL1723700.1/210-565:0.02443197,(KAL1710146.1/199-568:0.01215638,KAL1736401.1/209-573:0.01625961):0.00000000):0.00425083):0.00000000,KAL1756325.1/217-580:0.02824602):0.09541616,KAL1745039.1/204-561:0.07404311):0.02500722,TRM69112.1/189-577:0.08602185):0.41102005,((((((((((((((((((((KAF8806567.1/169-536:0.12576542,KAF8161313.1/213-581:0.15415873):0.05632113,(CAA7260552.1/208-564:0.17765999,KDR75668.1/213-580:0.11809081):0.03280533):0.00000000,(KIM40321.1/194-569:0.18051210,KAF8963684.1/208-580:0.13030096):0.04425265):0.02862022,KAF8911503.1/205-572:0.23519374):0.00010577,KAF9529665.1/204-600:0.24159549):0.01206941,(KAF4621400.1/210-590:0.00485297,KAF9565616.1/210-610:0.01172626):0.23938629):0.01699471,KAF9486019.1/220-617:0.28218265):0.04232706,(KAF9451531.1/198-570:0.17677439,(((XP_006461257.1/188-577:0.01245681,KAF7782699.1/147-536:0.00317101):0.00000000,XP_007327985.1/190-578:0.02456738):0.16465572,(KXN87482.1/205-600:0.09141835,(KAF5355182.1/202-595:0.04709797,KAJ3565560.1/213-604:0.08351296):0.02618673):0.03845599):0.03148880):0.18000387):0.03108103,(KAF9047430.1/224-590:0.12313871,PPQ63044.1/222-602:0.05833223):0.25894585):0.04622425,(KAF9012521.1/191-540:0.21223323,TFK44904.1/230-603:0.18018045):0.06012930):0.04655271,(PFH52135.1/186-554:0.20694092,(KAF8633429.1/203-575:0.18604031,(KAF8339416.1/135-502:0.00000000,KAF8346009.1/135-502:0.00000000):0.23948613):0.08845449):0.05123609):0.02379594,((((CcinereaPolmu/212-608:0.00000000,BAD89435.1/212-608:0.00000000):0.12832009,TFK23154.1/198-595:0.16176283):0.00698847,KAH6913918.1/199-589:0.21117066):0.07003474,((RXW14888.1/93-469:0.18048858,KAJ2917762.1/136-515:0.03790490):0.07899630,(TEB30324.1/227-610:0.18611558,(KAF6763040.1/210-560:0.00822129,KAF5325582.1/202-582:0.00618140):0.05052347):0.02903496):0.06895626):0.20871393):0.02554778,KAF5321048.1/208-606:0.43722722):0.02098690,((KAF8229047.1/154-539:0.22026632,KAF9464977.1/190-553:0.28738331):0.09015784,(KAG5726747.1/156-524:0.29853602,(RDB25356.1/184-554:0.21412130,(GLB37723.1/166-537:0.11669069,KAF8070730.1/184-554:0.12206609):0.06480674):0.00000000):0.06339447):0.05059310):0.01549452,XP_001880411.1/166-527:0.42269048):0.05094877,(TFK74584.1/205-571:0.27731792,KAF8653272.1/195-565:0.28347425):0.08102104):0.04682336,(((((KAL4258767.1/185-552:0.00000000,KAF4563233.1/185-569:0.00392371):0.00436781,KAF4598704.1/185-551:0.00348942):0.07271335,(KAF9501386.1/184-553:0.02258304,(XP_036631129.1/163-533:0.01187242,KDQ28224.1/166-536:0.00381784):0.04652489):0.02013976):0.17816688,KAL0955859.1/229-551:0.18843650):0.16588253,(((XP_043007599.1/190-546:0.11922340,KAF9268570.1/185-551:0.11964810):0.13231129,(ESK97352.1/178-524:0.26183190,KAK7036418.1/206-589:0.09567287):0.04491657):0.09122416,((KAF5393206.1/223-567:0.17934659,KIK67514.1/176-549:0.10012759):0.02669803,(KAE9411611.1/183-562:0.16350749,(KAF9071631.1/182-545:0.16955566,(((((((GAW00561.1/107-467:0.00000000,XP_046086494.1/206-566:0.00000000):0.00000000,KAJ3918476.1/206-564:0.00778670):0.00770543,(KAJ4487314.1/203-563:0.00383967,KAJ3877929.1/206-566:0.00776958):0.00000000):0.00000000,(KAJ3868281.1/205-563:0.01570209,(KAJ3937002.1/205-565:0.00000000,KAJ4497238.1/205-565:0.00383903):0.00770489):0.00383974):0.00363485,KAJ3889249.1/203-561:0.02350890):0.00000000,KAJ3904949.1/206-566:0.01969321):0.10743057,(KAJ4483506.1/209-575:0.09222061,(((((KAJ3839611.1/107-470:0.00788173,KAJ3975804.1/119-484:0.00000000):0.00000000,KAJ3828841.1/211-498:0.03808082):0.01217697,(KAJ3752222.1/211-574:0.00392893,KAJ3776318.1/211-576:0.00000000):0.00764361):0.00793211,KAJ3724399.1/210-575:0.00417607):0.07183876,(KAJ3997808.1/209-574:0.00885893,(KAJ3986627.1/266-632:0.01080405,((KAJ3748630.1/209-538:0.03121239,KAJ3737501.1/209-610:0.01203442):0.01167783,(KAJ3784881.1/209-575:0.00000000,KAJ3800115.1/209-590:0.01987073):0.00791918):0.00481798):0.01087771):0.04447132):0.04759174):0.00000000):0.02457165):0.02561522):0.01932286):0.18699724):0.07616737):0.02601196):0.02206605,(((KAF9031210.1/96-445:0.01448661,KAF8918248.1/104-450:0.12625563):0.24328791,KIY69465.1/187-555:0.31941563):0.12822512,(KAF7296092.1/164-542:0.46123113,(((KAF7298048.1/140-499:0.02099603,GAT57865.1/140-499:0.00691200):0.20081167,KAJ7072686.1/172-533:0.12156006):0.08397077,(((KAJ7772121.1/180-536:0.07610208,KAJ7502982.1/212-573:0.06669973):0.05796245,KAJ7169049.1/192-552:0.16246822):0.06014058,(KAK7057567.1/196-561:0.18686483,(KAJ7209759.1/167-525:0.17855005,((KAJ7287185.1/218-552:0.16406802,KAJ6631595.1/189-552:0.09817262):0.07951021,(KAJ7099570.1/187-551:0.20186454,(((KAJ7782667.1/213-574:0.02555312,KAJ7018344.1/213-574:0.04164027):0.02189340,KAJ7188691.1/192-563:0.09482096):0.07528749,((((KAJ7496908.1/192-551:0.05292936,KAJ7686516.1/208-567:0.09952656):0.02267755,KAJ7935097.1/222-586:0.10540943):0.00953543,(KAJ6589871.1/102-462:0.06900021,KAJ7125118.1/215-575:0.06658043):0.02642767):0.03037047,(((KAJ6491844.1/184-521:0.06324409,KAJ7668662.1/223-584:0.00509877):0.04505722,KAJ6593470.1/215-576:0.07567863):0.03790758,((KAJ7270017.1/189-555:0.03862790,KAJ6497660.1/205-571:0.07379160):0.01166482,(KAF8178646.1/168-547:0.07036087,(KAJ7821144.1/142-467:0.08289497,KAJ7350521.1/185-549:0.00000000):0.04423702):0.02728569):0.02117850):0.02060461):0.00000000):0.01117197):0.00000000):0.01904759):0.00000000):0.03846606):0.06137167):0.02594159):0.09114038):0.09445501):0.00000000,(KAK0212500.1/211-581:0.05755764,(XP_043043188.1/185-555:0.07094613,((KAK0486162.1/209-580:0.03261021,KAK0226277.1/210-581:0.02478105):0.01960381,((PBK82848.1/182-555:0.01179111,KAK0241421.1/208-579:0.00392224):0.00399763,(KAK0454621.1/208-578:0.01996349,(PBK74160.1/182-552:0.00000000,SJK97875.1/182-553:0.01179630):0.00769702):0.00396846):0.00000000):0.03718750):0.02782789):0.55225363):0.07938703,(((((((((((((((((KAG2055573.1/109-473:0.01606306,KAG1861999.1/211-575:0.00403389):0.00385669,XP_041228863.1/211-575:0.01195238):0.00400258,(XP_041160566.1/210-570:0.03409741,XP_041293313.1/215-579:0.01189502):0.00000000):0.00000000,KAG1818317.1/208-541:0.08978345):0.03220026,(KAG2069658.1/115-444:0.03517014,KAG2369215.1/213-577:0.00445405):0.02831162):0.01299002,((XP_041176690.1/212-576:0.03161798,XP_041213746.1/210-574:0.04494379):0.02072701,(XP_041198056.1/206-570:0.05278986,(KAG1746475.1/109-473:0.05207276,(KAG2043799.1/210-569:0.05494324,(XP_041243906.1/90-451:0.03318353,(KAG1781945.1/110-439:0.01312094,KAG2347471.1/210-574:0.00786255):0.01880738):0.00000000):0.01031814):0.00000000):0.00000000):0.00992861):0.00000000,(KAG1760599.1/185-549:0.03196000,(KIK36339.1/182-546:0.01183998,KAG2750864.1/185-551:0.02401450):0.00000000):0.04207140):0.03469355,(KAG0702866.1/215-577:0.08805777,OAX42794.1/213-575:0.07850874):0.00932083):0.00460210,KAJ8589644.1/213-574:0.13189518):0.00000000,XP_041312891.1/205-570:0.12546417):0.11640716,(KAH7883222.1/208-529:0.16822405,(((EGO00850.1/220-584:0.00408145,XP_007316646.1/220-541:0.00000000):0.14079538,KAH7921441.1/220-585:0.11754672):0.05300767,(KAF9243165.1/221-589:0.17730744,(KIJ65936.1/211-574:0.08136245,(KAF9228433.1/210-573:0.09187618,(KIJ15525.1/208-568:0.03809841,KAF8839108.1/211-575:0.00891291):0.07132358):0.06978023):0.00000000):0.05577223):0.01035940):0.01022322):0.01285651,KAH7911389.1/218-583:0.18727955):0.00193325,(((KAL4071286.1/209-571:0.00000000,KAL4079258.1/209-563:0.01971066):0.11683792,KIM63986.1/209-572:0.14167297):0.06419278,(KAI6168697.1/219-569:0.17576864,(((KAI6148381.1/216-582:0.00617393,KIO13891.1/228-596:0.02743406):0.00443882,XP_051600289.1/216-579:0.01380561):0.06955829,((KAI6009829.1/223-581:0.03773142,KAI6046446.1/215-582:0.00315444):0.05452528,(((KAI5986846.1/219-582:0.01174061,KAI5988094.1/220-583:0.00785227):0.01206762,KAI6029443.1/219-584:0.02791764):0.01597274,(KAI6116012.1/255-620:0.00000000,(KAI6125473.1/255-615:0.00397542,KAI6111954.1/219-584:0.00000000):0.00786210):0.02786500):0.01399923):0.00000000):0.00727832):0.09894978):0.06361725):0.03164140,(KAG9312111.1/214-533:0.20951730,(KAF8548993.1/206-536:0.09004828,(KAF8435028.1/205-564:0.00404785,KAF8141205.1/205-564:0.00000000):0.08338798):0.01392727):0.18943387):0.04463217,XP_007769338.1/230-596:0.35137110):0.08113945,(KII95670.1/200-577:0.30886358,(KZP27630.1/210-571:0.33294542,KIM82624.1/219-586:0.16080407):0.04705964):0.05893670):0.06159923,(((((((((((KAH9036122.1/199-540:0.00796078,KAH9006161.1/199-549:0.01195336):0.00000000,KAH9174946.1/199-561:0.05472559):0.00000000,(KAH9067627.1/163-515:0.06589029,KAI9441646.1/179-479:0.07665830):0.00000000):0.00419753,KAH9021225.1/185-506:0.05774163):0.02976830,KAI9465275.1/108-449:0.04407718):0.00183321,KAF8270509.1/203-553:0.07979901):0.11667493,(KAI0302354.1/125-473:0.09107825,(KAI0251130.1/205-548:0.04156724,KAH9976171.1/177-501:0.21770768):0.04915659):0.00000000):0.01573948,(((KAI0294390.1/205-548:0.09972941,KAI0002197.1/203-544:0.05249818):0.02021556,KAI9455651.1/203-552:0.10751479):0.00000000,(KAF8483774.1/214-557:0.06343998,(KAI0282848.1/200-542:0.03648969,KAF8504731.1/200-542:0.03157181):0.05020234):0.06859543):0.03187407):0.05266342,(KAI0263865.1/199-543:0.02088232,KAI0258751.1/199-547:0.00451980):0.08463455):0.23680095,(((VDC00335.1/220-591:0.06296447,KZV73954.1/220-594:0.03224458):0.25432287,KAI0321488.1/202-565:0.21248062):0.07325619,((KAI0062418.1/200-549:0.11282732,KAI0050505.1/210-555:0.13635044):0.17253668,(THH11824.1/440-782:0.13645982,TFY83154.1/222-570:0.14991130):0.13653975):0.02256914):0.03894322):0.10466871,(XP_047876188.1/211-579:0.35226434,(XP_040761710.1/359-748:0.29027662,(((((XP_007866293.1/251-641:0.01471884,XP_007866284.1/169-561:0.03373441):0.05809208,KZT21481.1/236-633:0.10126969):0.01100398,TFK51026.1/253-643:0.15818727):0.11607391,KDQ55259.1/288-695:0.20119818):0.14405567,(KAJ3004985.1/231-571:0.29272315,(((((((KAI0685458.1/235-597:0.09076564,KAI0821017.1/242-604:0.04076285):0.01428738,KAI0090579.1/242-604:0.10367876):0.01420188,KAI0343503.1/242-605:0.09796006):0.06047219,(KIP08659.1/254-615:0.11195476,(XP_007398282.1/223-564:0.06367072,GJE94629.1/255-616:0.10083842):0.05563218):0.02776311):0.02749904,(KAJ3483369.1/207-556:0.15926485,(PSR77940.1/227-521:0.13875174,(KAI0785852.1/227-609:0.00415636,KAL4249156.1/264-646:0.00391939):0.08494069):0.00000000):0.06276819):0.02111004,(KAK7691335.1/201-569:0.15198675,(KAI0079811.1/224-599:0.14022566,(CAL1711991.1/236-603:0.00000000,(CAL1711990.1/278-645:0.00000000,CAL1711989.1/286-653:0.00000000):0.00000000):0.11750764):0.01978343):0.06835598):0.03929250,(((((EPS96626.1/200-561:0.04029837,KAI0733769.1/232-616:0.06887680):0.04372684,(XP_047887423.1/222-596:0.06800434,KZT65385.1/261-649:0.05812626):0.01077755):0.07202822,XP_024338472.1/176-537:0.15351188):0.01916101,(XP_012182224.1/276-659:0.14854657,(KAH9944599.1/238-617:0.11516786,KAI0919308.1/255-642:0.10770386):0.04364740):0.01350008):0.04678958,((KAI0667091.1/226-594:0.05581206,KAI0644908.1/229-598:0.03888849):0.12036056,((OBZ65065.1/217-584:0.14382734,OCH93467.1/253-624:0.12648132):0.03099279,((((TBU40726.1/222-591:0.00822992,TBU31962.1/222-591:0.01189939):0.00000000,XP_007371095.1/203-573:0.02044073):0.10393901,(PIL32799.1/235-603:0.05264550,(KAI1785267.1/237-605:0.00000000,KAI1784524.1/237-605:0.00000000):0.04183067):0.06116064):0.07830608,(((((KAL1936931.1/229-600:0.00401997,KAL1945254.1/224-597:0.01238647):0.00409030,XP_008042960.1/229-601:0.01400053):0.00462023,XP_008042723.1/224-597:0.03123959):0.06567241,(KAI0827661.1/221-585:0.07627438,KAH9856763.1/227-597:0.07458662):0.02235350):0.04249647,(((((TFK87051.1/231-600:0.00402774,RDX47542.1/302-671:0.00809705):0.04493080,XP_067532582.1/228-597:0.03171901):0.01512705,KAI0710318.1/217-577:0.05555172):0.05298440,(KAI0740653.1/223-612:0.10593701,(KAI0800345.1/222-591:0.08211893,KAI0753462.1/217-594:0.09013266):0.01128225):0.01836728):0.03643288,(KAI0764354.1/218-587:0.09632727,((((KAH9888450.1/221-594:0.03788566,KAI0333302.1/221-594:0.01199221):0.00872532,KAI0657690.1/219-592:0.04642138):0.00849794,KAI0628369.1/224-595:0.05596425):0.00725342,(((KAI9068611.1/231-602:0.01010701,OSC98391.1/233-606:0.03159825):0.01007205,CDO72628.1/231-605:0.04153475):0.02195843,(KAI8978206.1/271-648:0.05031720,(KAI0365958.1/227-601:0.02105148,KAI0359237.1/227-601:0.01622369):0.00662568):0.01326243):0.02924076):0.00000000):0.01174105):0.00263230):0.00617967):0.01247150):0.00796603):0.01046114):0.01120412):0.00000000):0.03496394):0.01245507):0.04245867):0.10912795):0.06763520):0.02279322):0.00815690):0.00000000):0.01379713):0.07942439):0.10027547):0.06522221):0.02054476):0.04026242):0.03497451):0.02477026):0.20200369):0.05038587):0.00824731):0.09688973):0.15495077,((((((CDS13094.1/221-548:0.06045372,XP_058344766.1/224-551:0.04281951):0.01570307,KAI7876225.1/221-514:0.08905567):0.26241083,(KAI8148626.1/231-553:0.19356213,(KAI9259411.1/252-577:0.12443962,XP_052981755.1/279-604:0.09287318):0.10462652):0.13571689):0.23853306,(ORX61939.1/280-609:0.52547531,(XP_051428598.1/176-533:0.38858951,(XP_051398928.1/194-525:0.20263459,(SAM06050.1/200-519:0.08171970,KAI8343108.1/199-523:0.12164816):0.16017625):0.18716475):0.05094817):0.08355743):0.12456831,((KAJ2961096.1/820-1145:0.05366866,CAM0140032.1/226-551:0.06130720):0.21174277,(KAH8553150.1/226-552:0.11340238,(XP_051448835.1/226-552:0.03394036,(KAG2185434.1/141-467:0.00000000,KAI9277951.1/226-552:0.00000000):0.00545945):0.06262468):0.24138320):0.48453503):0.30965279,(KAJ3342378.1/410-786:1.52761725,((KAI9032040.1/166-534:0.12684906,KAI9032046.1/172-555:0.05792513):1.09030962,((((((((KAJ3157313.1/219-572:0.00000000,KAJ3170768.1/219-583:0.00391890):0.01018771,KAJ3154542.1/217-566:0.08900993):0.21790227,(KAI8919423.1/220-565:0.00610277,TPX57521.1/752-1097:0.00960496):0.12289319):0.07190254,KAJ3017688.1/228-563:0.31586766):0.10744956,XP_052921140.1/264-620:0.32631670):0.13998135,(KAI9009869.1/204-537:0.31593925,(TPX66460.1/249-585:0.20463459,(KAJ3280201.1/270-607:0.14102005,(KAJ3032407.1/327-664:0.11512357,KAJ3028893.1/71-415:0.08516237):0.13258170):0.13086674):0.07282464):0.02877000):0.14272769,KAI8813784.1/360-708:0.56433833):0.13567796,(((((((((((CAB4379047.1/161-520:0.00775700,XP_025175558.1/161-498:0.00000000):0.00388457,(PKY15883.1/67-404:0.00000000,PKC74544.1/161-498:0.00000000):0.00392174):0.00000000,CAB4408986.1/161-498:0.00388969):0.06047493,(GES77635.1/129-466:0.00000000,GBC02135.1/161-498:0.00000000):0.04683529):0.05813657,(CAI2163963.1/165-494:0.05017342,(CAG8479326.1/173-457:0.02713589,CAG8513358.1/169-476:0.00455219):0.08962802):0.06596668):0.19545167,CAG8460629.1/178-487:0.38562180):0.02418711,CAG8604835.1/166-494:0.46463038):0.02955043,CAG8570542.1/173-485:0.45043237):0.00000000,(CAJ0834926.1/170-444:0.44237077,CAH1761103.1/149-487:0.17918919):0.16525813):0.13696802,(XP_069255563.1/149-488:0.50990709,OZJ06485.1/91-430:0.30375562):0.03657196):0.03904235,((XP_051449195.1/185-496:0.09775589,KAH8550669.1/149-480:0.03901682):0.47677555,(((((KAG2228127.1/114-435:0.00891517,KAI7855101.1/214-549:0.02289984):0.10215680,KAI9245373.1/217-552:0.12541635):0.08297961,XP_052979924.1/141-476:0.28632182):0.11359509,KAI8150057.1/170-504:0.33341783):0.26961821,(KAI9470550.1/169-510:0.73089271,(((XP_051401362.1/152-504:0.18837912,ORZ18862.1/183-534:0.12299158):0.04111224,(SAM01458.1/155-504:0.08338555,KAI8339858.1/170-519:0.13666127):0.10662919):0.42878322,(((((KAG1178574.1/150-483:0.00000000,KAL4210068.1/171-504:0.00000000):0.01924921,RCH99146.1/88-421:0.01194634):0.00662998,XP_023469361.1/170-503:0.03789643):0.24224868,(KAG1458045.1/80-413:0.00847999,KAG1050085.1/80-413:0.00299456):0.38741971):0.31790399,((((((KAI7859298.1/180-513:0.02908454,KAG2220210.1/180-513:0.02829886):0.10160778,KAI9265088.1/179-471:0.11625069):0.05266188,XP_052985260.1/184-518:0.11623558):0.12920774,(CDS03207.1/90-423:0.03508763,(CDH60760.1/186-519:0.01364617,XP_058339821.1/188-521:0.01386258):0.02187373):0.23259401):0.20894447,(XP_051423498.1/126-463:0.29204713,(KAF7728248.1/167-505:0.26388020,(KAG0171139.1/171-509:0.00000000,KAG0180918.1/83-421:0.00000000):0.21219078):0.06585840):0.04179404):0.02526772,(KAI8997789.1/144-471:0.43427779,((((KAL0135020.1/180-510:0.00806094,KAF1796113.1/180-517:0.00000000):0.04880757,(XP_064687165.1/182-519:0.03737652,GAN06532.1/182-520:0.04305218):0.01280310):0.04330953,KAG2193003.1/119-455:0.11569364):0.14738716,((KAG2203638.1/158-495:0.00977877,XP_051462665.1/166-503:0.01673259):0.22580033,(KAI9353195.1/163-495:0.11149886,(GAA5801239.1/121-438:0.12362589,(KAI8090613.1/166-490:0.00000000,KAG2235591.1/175-499:0.00381337):0.03841015):0.10386092):0.09737052):0.06836080):0.13229163):0.07897895):0.00884880):0.01414512):0.03804178):0.03066289):0.22526668):0.14239557):0.15103846):0.11945849):0.01137267):0.13631489):0.04802416):0.09179363,((humanTdT/163-509:0.71162807,humanPolmu/151-494:0.48796600):0.68995521,(RKP19150.1/100-427:0.01864315,EPZ35359.1/100-427:0.01411833):1.16177559):0.16780968,(KXS13925.1/236-571:0.93552503,(humanPollambda/250-575:0.71537532,(((((((((((((((((((((((((XP_006455903.1/355-695:0.00973513,XP_007333142.1/442-780:0.00204186):0.00000000,KAF7760039.1/685-1022:0.04841453):0.19071085,KAF8994880.1/355-693:0.13691136):0.06400773,((KAF4611839.1/688-1027:0.00000000,KAF9562856.1/688-1027:0.00000000):0.19686605,(KIM37902.1/236-575:0.07319977,KAJ3501191.1/727-1067:0.12001025):0.05453215):0.03918256):0.00247554,(KAF8339275.1/511-845:0.16413688,(TFK73093.1/402-749:0.19233704,(KAF8651065.1/704-1039:0.14424801,(KAL0952632.1/644-982:0.16785770,(KAL4263453.1/617-954:0.06776295,(KDQ23883.1/392-734:0.02343093,KAF9497326.1/618-955:0.02979221):0.01494621):0.10721561):0.03987093):0.02360085):0.04421865):0.00784046):0.00613292,(CcinereaPollambda/461-800:0.00000000,BAF37047.1/461-800:0.00000000):0.20606521):0.01741483,((ESK89489.1/600-944:0.00000000,KAI3614857.1/602-946:0.00000000):0.19099788,(KAL0574084.1/443-783:0.10416381,(KAL0065607.1/561-899:0.02837230,KAK1231966.1/565-903:0.01256685):0.08399473):0.10826976):0.09003207):0.01201716,((((KAG2757720.1/409-743:0.00399548,KIK41153.1/395-733:0.00790848):0.00000000,KAG1742603.1/388-726:0.01205819):0.12368012,(EGN94746.1/337-685:0.00212990,XP_007322969.1/180-517:0.00989244):0.20111479):0.06832368,(KAI6148010.1/293-631:0.15735324,(((KAG6369168.1/694-1032:0.00364391,KAG6374231.1/694-1032:0.00816848):0.00827594,KAF8428036.1/689-1027:0.00782609):0.12258888,(KIK98285.1/785-1123:0.04297175,(KIJ18088.1/348-688:0.01498699,KAF8841652.1/440-779:0.04156355):0.02862177):0.07943760):0.04069287):0.04209561):0.09361411):0.01097479,(KAF6750405.1/607-930:0.21269416,KAJ2919657.1/475-820:0.11707791):0.11591315):0.01540189,(CAL1698497.1/588-906:0.27935913,((EMD34974.1/360-697:0.16604985,OCH87702.1/531-868:0.10404463):0.18002894,(TDL27085.1/256-594:0.27037611,(XP_040759577.1/450-787:0.18653009,(KZT68564.1/387-720:0.04460694,XP_047777080.1/643-980:0.11072845):0.07494652):0.03573739):0.05143648):0.02528545):0.12298619):0.00000000,KZT19878.1/452-789:0.39611215):0.00000000,(KAF5372585.1/601-1028:0.27010533,(KAK7448434.1/649-995:0.28229293,THU94239.1/667-1008:0.08936282):0.11279746):0.14501614):0.01176098,(((XP_060337688.1/597-936:0.05290877,KAK0202659.1/605-944:0.05468269):0.00000000,XP_043033275.1/468-808:0.11154644):0.04720685,((KAK0188998.1/363-704:0.02437659,KAK0217869.1/595-936:0.00792080):0.02891001,(KAK0446787.1/594-935:0.00396543,(PBK72404.1/423-764:0.00000000,SJL03843.1/611-952:0.00000000):0.00396869):0.00000000):0.07619082):0.25925782):0.02425792,(KAF5349064.1/631-987:0.17425498,((((KAJ3727417.1/391-749:0.00000000,KAJ3837055.1/535-893:0.00000000):0.00000000,KAJ3773446.1/582-940:0.00000000):0.00000000,KAJ3971993.1/582-940:0.00393189):0.02233064,(((((KAJ3717229.1/394-749:0.00000000,KAJ3985458.1/393-749:0.00000000):0.00000000,(KAJ3782025.1/231-586:0.00000000,KAJ3796865.1/601-956:0.00000000):0.00392284):0.00000000,KAJ3742788.1/393-749:0.00392428):0.01391238,KAJ3997744.1/590-946:0.01403192):0.04185735,((KAJ3850719.1/592-953:0.00000000,KAJ3809753.1/592-953:0.00398525):0.01633280,(((KAJ3867836.1/324-690:0.00399442,KAJ3934066.1/589-950:0.00000000):0.00000000,KAJ4491076.1/589-950:0.00396657):0.00799638,(KAJ3881463.1/592-953:0.01195422,(KAJ4464419.1/388-749:0.00795216,((KAF8824638.1/584-936:0.00407937,GAW09904.1/592-953:0.00021030):0.00376723,(KAJ3917267.1/390-751:0.00000000,(KAJ3910463.1/507-868:0.00000000,XP_046083615.1/614-975:0.00000000):0.00000000):0.00000000):0.00000000):0.00000000):0.00000000):0.00370875):0.03823664):0.04163359):0.09526085):0.23618482):0.01631613,(TFK99880.1/305-646:0.43733316,KAH8831214.1/319-660:0.28579511):0.08826140):0.01472683,(TRM63113.1/403-743:0.06099740,KAL1741535.1/532-872:0.10356937):0.33005423):0.01046962,KAJ7574847.1/365-716:0.43287003):0.04137522,((KZV66602.1/634-970:0.16880506,VDB90035.1/661-997:0.12508292):0.21419018,((KAA1474125.1/301-644:0.04392608,TFY61660.1/908-1254:0.06902623):0.20440487,(KAH9969391.1/191-537:0.11331618,((KAF8498194.1/396-739:0.05383929,KAF8486871.1/464-810:0.05095279):0.01998218,(KAI9454645.1/369-716:0.03622582,(KAH9017692.1/359-705:0.03296074,(KAI9435731.1/469-818:0.01903773,(KAH9060656.1/477-826:0.01870878,KAH9175754.1/486-835:0.00981219):0.00326913):0.00000000):0.02477450):0.08640882):0.02785682):0.18425408):0.07832632):0.05775837):0.04711492,((((((KAL5498395.1/526-869:0.01952387,KAL5525303.1/526-869:0.00396979):0.00000000,OCB91488.1/592-974:0.04791010):0.01107115,KAL5478955.1/524-869:0.03231302):0.04014507,XP_007264614.1/251-592:0.10296905):0.20552537,PAV15655.1/495-833:0.26955640):0.13646114,(KAI0076868.1/239-572:0.24431889,((TFK88252.1/640-977:0.16646981,KAI0714218.1/687-1026:0.17308754):0.14916778,((((((XP_007365847.1/452-787:0.00000000,TBU41861.1/452-787:0.00000000):0.00392346,TBU54960.1/452-787:0.00000000):0.00398953,TBU24942.1/485-820:0.00397823):0.11791582,KAI1791356.1/506-841:0.10440653):0.07509161,KAI0744452.1/299-636:0.19637430):0.05133007,(KAI0633115.1/516-847:0.20227885,((XP_008040455.1/406-743:0.06440462,KAL1943342.1/489-1534:0.02207109):0.09822908,(((KAI0369528.1/467-804:0.02618790,KAI0350568.1/540-877:0.03467917):0.04343562,OSD00718.1/701-1038:0.06465895):0.02632332,(KAI0659500.1/477-817:0.06105809,(KAI0325262.1/715-1052:0.02690456,KAH9886677.1/717-1054:0.02131067):0.01057271):0.06473156):0.02457263):0.04033929):0.06134715):0.06821249):0.11661995):0.04291335):0.02779881):0.06810454,(KAF8522770.1/259-598:0.14592850,KAF8513529.1/503-843:0.14808162):0.28865073):0.08172011,GJE98665.1/758-1095:0.53119621):0.17664454,KAJ1300645.1/229-568:0.49374661):0.37660640,ORX43665.1/1288-1614:0.75344817):0.10378277,(((KAI8995729.1/476-820:0.03267469,KAJ3179429.1/477-821:0.00268356):0.89683779,KAI9173061.1/884-1217:0.82715730):0.22384680,(((((((((TPX53739.1/341-608:0.21334934,KAJ3013687.1/287-612:0.22321100):0.01362318,(TPX58650.1/378-705:0.02066747,XP_016606154.1/385-712:0.03351617):0.32246305):0.07365719,(KAJ3151894.1/311-640:0.06786019,KAJ3175762.1/322-652:0.07998747):0.24375968):0.05889167,XP_052929257.1/352-679:0.32452283):0.13339019,KAJ3289425.1/575-893:0.26639350):0.15558823,KAJ3221910.1/300-636:0.59074603):0.11690027,(((ORY39402.1/199-517:0.16911520,KAI9330097.1/202-521:0.19153955):0.07306427,KAJ3111173.1/236-554:0.29212498):0.09281343,(KAI8612570.1/82-404:0.12832420,(KAJ3224213.1/236-562:0.04283357,(KAI8838419.1/234-559:0.01282614,(TPX62049.1/230-555:0.00617023,(KAJ3246355.1/234-559:0.00000000,KAJ3246514.1/230-555:0.00000000):0.01049467):0.00189350):0.02948147):0.14644995):0.18249703):0.52338760):0.07000554,(KAJ3371300.1/139-460:0.62099023,(KAJ3261743.1/140-454:0.47898124,KAI8901784.1/188-505:0.46720295):0.20659646):0.27610013):0.08046465,((((KAG0252468.1/490-834:0.00000000,KAF9160348.1/571-915:0.00000000):0.02028063,KAF9976192.1/574-912:0.02900429):0.01566578,(KAG0238541.1/337-681:0.00937699,KAG0238495.1/569-913:0.01091993):0.00889594):0.32268151,(KAG0046295.1/765-1131:0.46639765,(((KAG0220772.1/694-1036:0.13966297,KAF9363251.1/660-1002:0.10875348):0.00497254,KAF9937654.1/628-970:0.18260105):0.00000000,(((KAF9179254.1/846-1188:0.00000000,KAF9179444.1/863-1205:0.00000000):0.03671508,KAG0249976.1/516-858:0.02329810):0.15551401,(((((KAF9302592.1/634-976:0.00000000,KAG0355089.1/635-977:0.00000000):0.00000000,(KAG0011610.1/621-963:0.00000000,KAG0029696.1/628-970:0.00388492):0.00783115):0.00000000,KAF9327812.1/635-977:0.02810974):0.03465749,KAG0344443.1/690-1032:0.10205882):0.13485455,(((((KAG0304313.1/754-1096:0.00788531,KAG0318483.1/755-1097:0.00000000):0.06378314,(KAI8604869.1/280-622:0.00000000,KAF8936819.1/590-932:0.00395180):0.07329961):0.06477389,KAG0363322.1/650-992:0.10468130):0.00000000,(KAF9112172.1/876-1218:0.06585462,(KAF9349555.1/876-1218:0.04527985,(KAF8977945.1/924-1266:0.00791166,KAF9202652.1/927-1269:0.00000000):0.04538651):0.03516373):0.07521075):0.00245282,(KAF9918179.1/960-1302:0.10217958,((KAF9093320.1/836-1178:0.00396866,KAF9084603.1/836-1178:0.00398899):0.05444626,(KAG0271721.1/809-1151:0.05130981,(((KAF9124520.1/783-1125:0.00780352,KAG9064309.1/802-1144:0.00389896):0.00392691,KAF9550523.1/722-1064:0.00781642):0.00851757,(KAF9156968.1/446-788:0.00850604,(KAG0063883.1/796-1138:0.00390464,(KAG0061820.1/372-714:0.00390838,(KAF9330539.1/797-1139:0.00000000,KAF9279263.1/819-1161:0.00000000):0.00000000):0.00000000):0.01917480):0.00392513):0.05356078):0.00872887):0.05322229):0.02462027):0.02045873):0.02050050):0.07340683):0.07531289):0.19844837):0.48887465):0.01302438):0.06668455):0.00893624,((((XP_018988429.1/149-493:0.79729332,XP_020049762.1/162-504:0.79946730):0.00000009,XP_011273936.1/153-530:0.78464162):0.06969752,Scerevisiae/185-582:1.72337312):0.30094353,(GAO49358.1/568-883:0.77755910,(MCJ1330050.1/420-752:0.78760586,(((KAG5358196.1/379-701:0.00851216,KAG5361506.1/380-702:0.03801442):0.04169918,(XP_502740.3/388-710:0.00000000,QNP97807.1/388-710:0.00000000):0.00000000):0.49524729,(((((((((((((((((((((((((EHA17901.1/375-708:0.00000000,KAI2904998.1/375-708:0.00000000):0.00000000,XP_059603909.1/372-705:0.00000000):0.00000000,RDH18426.1/335-668:0.00000000):0.00000000,XP_025457201.1/375-708:0.00000000):0.00000000,KAI2824215.1/375-708:0.00000000):0.00000000,KAI2852984.1/392-725:0.00000000):0.00389366,(GKZ84949.1/375-708:0.00779899,(RDK48140.1/375-708:0.00390404,(GLA23407.1/375-708:0.00000000,KAI3010698.1/375-708:0.00000000):0.00000000):0.00000000):0.00000000):0.00000000,((XP_026631935.1/375-708:0.00000000,GCB22493.1/375-708:0.00000000):0.00000000,(GLA38313.1/375-708:0.00000000,KAL3261949.1/375-708:0.00393214):0.00390080):0.00390139):0.00000000,GKZ72300.1/375-708:0.00780923):0.00634822,KAI2900617.1/375-708:0.00928255):0.01490806,(GKZ33202.1/374-714:0.01573864,(GKZ18144.1/375-715:0.00000000,GKZ41997.1/381-721:0.00000000):0.00370381):0.06019385):0.02064101,(((((GAT29346.1/378-721:0.00000000,XP_041541199.1/381-724:0.00000000):0.00393358,XP_025518905.1/374-717:0.00771462):0.00367923,OJZ88137.1/373-715:0.01593285):0.02875998,XP_025385382.1/374-716:0.01952771):0.00000000,(XP_025557232.1/376-718:0.01744252,(XP_025544333.1/376-718:0.00484659,(XP_025485428.1/376-718:0.01145783,(GLB06042.1/374-715:0.01177450,(GLA65461.1/376-717:0.00000000,(OJI90740.1/374-715:0.00000000,XP_035359908.1/374-715:0.00000000):0.00390974):0.00000000):0.00426556):0.01133574):0.01430478):0.02853986):0.13103912):0.09080383,XP_025570127.1/386-712:0.15140541):0.08168853,KAL3480226.1/393-720:0.22594705):0.03344857,(((KAJ5691214.1/390-701:0.02644454,KAJ5740662.1/382-711:0.03038214):0.00632910,(XP_056940594.1/371-700:0.02382556,KAJ6036316.1/378-707:0.03368255):0.03093795):0.20575958,(((KAK5791104.1/368-695:0.00000000,XP_056499171.1/398-725:0.00392711):0.03335434,OQE17198.1/386-713:0.04973693):0.23332934,(XP_056760034.1/384-711:0.09432379,(KAF7719400.1/285-612:0.01454699,XP_056791312.1/389-716:0.00580026):0.23701986):0.06664502):0.03450052):0.07367950):0.10668009,(PGG96379.1/380-707:0.10061866,(EEH21115.2/385-712:0.00000000,XP_010757120.1/385-712:0.00000000):0.10115422):0.13383133):0.09815443,(MCJ1373266.1/390-719:0.31643902,(KAI4268204.1/393-692:0.22198054,(KAI4164123.1/300-627:0.03971899,KAI4208986.1/353-1805:0.07301679):0.24326438):0.05620468):0.07285381):0.05453045,(MCJ1243772.1/398-728:0.35859251,(KAH0566079.1/347-676:0.07211532,(KAH0544071.1/350-1098:0.08483125,KAI9862566.1/359-688:0.05898390):0.02983756):0.25591476):0.07972811):0.05020029,(((((TLD34915.1/514-842:0.00000000,TID21811.1/579-907:0.00000000):0.06507854,(KAE9963638.1/775-1103:0.00041869,RDI85542.1/775-1103:0.01155725):0.05065852):0.04027673,QDS74610.1/812-1140:0.05213170):0.28769476,KAF2431036.1/254-581:0.27437296):0.09776974,((((((KAB2578470.1/286-633:0.00000000,KAF9640569.1/409-756:0.00000000):0.00000000,XP_035367284.1/261-608:0.00000000):0.01605972,KAK0625712.1/286-633:0.01244595):0.06786943,XP_020133960.1/396-752:0.14330850):0.14768564,((KAK7549366.1/407-758:0.00000000,KAK7561727.1/442-793:0.00000000):0.00000000,(XP_066627060.1/407-758:0.00000000,KAK7513676.1/407-758:0.00000000):0.02344969):0.23665207):0.25201706,((KAF2496434.1/443-770:0.32719427,KAF2089013.1/286-613:0.26319178):0.01369088,((((((KAF2745543.1/447-776:0.15869101,XP_033657174.1/472-801:0.12341967):0.06091566,(KAF2733165.1/441-769:0.17048123,KAF2002810.1/455-783:0.13904247):0.02912920):0.00706766,KAF2189807.1/457-785:0.20304977):0.00000000,(KAF1968319.1/433-761:0.14572362,(PVI08463.1/425-753:0.07086972,CAI6241635.1/464-792:0.13763993):0.07517090):0.05033909):0.00000000,(XP_033386947.1/575-907:0.25844113,KAF2654395.1/452-782:0.21340526):0.04435696):0.01988822,((XP_007716724.1/434-763:0.02537099,XP_007685983.1/447-776:0.03144518):0.22799118,(((((KAF9695729.1/456-785:0.03994284,XP_038802463.1/456-785:0.04498945):0.00152571,KAJ4359055.1/347-676:0.07279754):0.08511633,(XP_045992945.1/439-768:0.14178353,KAJ8115134.1/458-787:0.08434443):0.08737780):0.00528133,(OSS45750.1/456-785:0.01798671,KAG9205880.1/456-785:0.01875653):0.11598060):0.06789633,(OAL50634.1/451-780:0.16293612,(((XP_069302524.1/448-777:0.12054236,XP_049243978.1/451-780:0.06052064):0.07451031,KAF1943238.1/448-777:0.09898340):0.02134855,(KAF1915139.1/405-734:0.13488372,(KAL5116563.1/446-755:0.11223636,(KAH3980143.1/451-780:0.00383366,(XP_001797207.1/437-766:0.00000000,(KAH5476199.1/451-780:0.00000000,(KAH4001976.1/451-780:0.00000000,(KAH5439306.1/451-780:0.00000000,KAH3918523.1/451-780:0.00000000):0.00000000):0.00000000):0.00000000):0.00000000):0.05063312):0.02999213):0.03539623):0.05791906):0.02380957):0.04190984):0.09366606):0.16693879):0.01696396):0.02428973):0.02201006):0.02106191,XP_044672556.1/334-669:0.50889018):0.01620330,(KAF2094731.1/412-740:0.29761643,(OQO12316.1/410-737:0.30903254,XP_033462995.1/247-574:0.28616383):0.04541753):0.06853942):0.03362014,((((RPB14950.1/440-767:0.00000000,XP_045969984.1/440-767:0.00000000):0.01667324,XP_044688953.1/440-767:0.00776782):0.01881485,KAI5839794.1/439-766:0.01915495):0.51035412,(KAF2154598.1/336-666:0.37550456,((KAF2221188.1/365-692:0.02489661,KAG8626340.1/365-692:0.01573660):0.33449551,(((((((((((((((((((((THZ07989.1/404-731:0.00000000,THZ30858.1/404-731:0.00000000):0.00000000,THW61988.1/403-730:0.00000000):0.00000000,XP_029760533.1/247-574:0.00000000):0.00000000,TIA20495.1/404-731:0.00000000):0.00000000,TIA75716.1/404-731:0.00000000):0.00000000,THX43826.1/406-733:0.00000000):0.00000000,THY76668.1/242-569:0.00000000):0.00000000,THW40546.1/404-731:0.00000000):0.00000000,CAC9888552.1/404-731:0.00000000):0.00000000,(THX59925.1/403-730:0.00000000,TIA12996.1/403-730:0.00000000):0.00386705):0.00000000,THV91024.1/404-731:0.00386201):0.00000000,THW54489.1/404-731:0.00386929):0.00000000,THX13934.1/404-731:0.00386423):0.00000000,(THZ86054.1/405-732:0.00000000,(THV87742.1/404-731:0.00000000,(OBW67801.1/404-731:0.00000000,(THW80663.1/404-731:0.00000000,THY27844.1/404-731:0.00000000):0.00000000):0.00000000):0.00000000):0.00000000):0.00000000,TIA55268.1/404-731:0.00772919):0.00000000,(CAD0047729.1/404-731:0.00000000,CAD0050309.1/404-731:0.00000000):0.00387049):0.00000000,THV77338.1/404-731:0.00773033):0.00000000,THW53031.1/404-731:0.00774586):0.00000000,THY36585.1/403-730:0.01574686):0.00000000,TIA40608.1/404-731:0.01162793):0.04622392,((KAI4842316.1/407-734:0.04516790,KAI4847352.1/409-736:0.02298756):0.03271848,((((KAI4717479.1/410-737:0.00797994,KAI4729256.1/410-737:0.00804121):0.01850479,CAD0096817.1/392-719:0.02169445):0.00000000,CAD0113422.1/398-725:0.03967928):0.01950433,(KAK6006477.1/386-713:0.04366542,((KAG9829833.1/410-737:0.00801705,KAG9660471.1/410-737:0.00394601):0.02851524,(((((XP_040881574.1/249-576:0.00000000,KAH0337669.1/410-737:0.00000000):0.00394953,KAG9943007.1/410-737:0.00395386):0.00000000,(KAG9666001.1/410-737:0.00000000,KAH0257519.1/410-737:0.00390907):0.02389870):0.00000000,KAH0366689.1/410-737:0.02019875):0.00806219,((((((((KAH0013167.1/410-737:0.00391826,KAH0171949.1/410-737:0.00000000):0.00392065,KAG9551652.1/410-737:0.00000000):0.00000000,KAG9519863.1/410-737:0.00393568):0.00000000,(KAI4732270.1/264-591:0.00000000,KAI4753180.1/410-737:0.00000000):0.00393007):0.00000000,KAH0379789.1/410-737:0.00394808):0.00000000,(KAG9764438.1/410-737:0.00000000,KAH0405042.1/410-737:0.00000000):0.00392196):0.00390191,(KAG9669676.1/410-737:0.00393140,KAG9515175.1/410-737:0.00393502):0.00395660):0.01207748,(((((KAG9551630.1/409-736:0.00000000,KAH0265246.1/409-736:0.00000000):0.00393630,KAG9958032.1/409-736:0.00395176):0.00000000,KAG9650693.1/409-736:0.01187462):0.00000000,KAH0343256.1/409-736:0.01589714):0.00000000,(KAH0020790.1/264-591:0.00000000,((KAG9833797.1/410-737:0.00000000,KAG9857409.1/409-736:0.00000000):0.00000000,(KAG9631199.1/409-736:0.00000000,(KAG9721963.1/249-576:0.00000000,(KAG9571450.1/263-590:0.00000000,KAG9762498.1/409-736:0.00000000):0.00000000):0.00000000):0.00393912):0.01186719):0.01191959):0.00389587):0.00000000):0.00000000):0.01862853):0.01102928):0.01141625):0.05533550):0.30056064):0.04893124):0.04879777):0.07408280):0.04357125,(XP_016220459.1/386-714:0.19526027,KAK4936125.1/396-726:0.39891426):0.24736232):0.04795834,KAI9728643.1/402-766:0.60559595):0.05142095,((((EHL02408.1/322-653:0.00000000,XP_008081275.1/454-785:0.00000000):0.24590856,KAG9238702.1/327-657:0.14572349):0.07611841,(CAG8950588.1/451-787:0.00973988,CAG8972265.1/451-787:0.01802678):0.21457059):0.34453282,(((((XP_070857141.1/451-796:0.00400903,KKF92944.1/251-596:0.00000000):0.00808080,PHH53053.1/451-796:0.00000000):0.01587048,KAL1901761.1/445-790:0.01768694):0.09826876,(KAL5631003.1/431-775:0.00000000,KAL5611538.1/437-781:0.00399766):0.16882653):0.40636664,(((KAG6007829.1/529-875:0.02573873,KAG6005380.1/533-879:0.02946530):0.07266098,KAG5927391.1/477-806:0.26593840):0.30339297,((((((((((((((((((KAI0817950.1/424-722:0.02314104,KAI1356955.1/443-768:0.01614241):0.00000000,KAI1277169.1/450-775:0.02084892):0.03594809,KAI0428882.1/450-774:0.02489542):0.06965351,(KAI1428351.1/437-761:0.06781207,(KAI0910616.1/426-750:0.00906344,KAI3343121.1/426-750:0.00693925):0.05097297):0.00474947):0.00000000,(KAI0974396.1/426-750:0.04214780,KAI1300348.1/427-751:0.04546849):0.06818720):0.02544852,(TGJ84826.1/418-742:0.05399221,(KAF2968152.1/450-774:0.04794253,KAI0539922.1/450-774:0.02606549):0.03956205):0.02258929):0.00000000,(KAI1359914.1/442-766:0.00000000,KAJ3579847.1/442-766:0.00000000):0.15824564):0.01661628,XP_047825494.1/443-767:0.16494411):0.02646752,(((KAI1433004.1/455-779:0.08045564,KAI1828054.1/419-743:0.09004166):0.01203436,KAI2638098.1/402-726:0.07814811):0.06681516,((KAI8635176.1/425-749:0.13338829,KAI3329297.1/463-787:0.08609403):0.03234635,(KAI1121617.1/432-756:0.13199224,(KAI0113941.1/436-761:0.11054364,(KAI1175107.1/452-781:0.07513411,KAI1147146.1/430-754:0.05827716):0.01144544):0.00405663):0.02635079):0.00000000):0.01774895):0.00546173,(((((KAI0183919.1/385-709:0.00000000,KAI0856151.1/385-709:0.01204741):0.00764629,TRX88102.1/384-708:0.01227114):0.01660822,KAI1736924.1/380-704:0.11799289):0.02071131,KAI0553594.1/372-696:0.11903959):0.07464548,(((KAI1359292.1/335-659:0.00000000,KAJ3557474.1/253-577:0.00399508):0.00000000,KAJ3568242.1/253-577:0.00399194):0.11909282,(KAI0468578.1/428-754:0.08947776,(KAI1750950.1/429-753:0.07862970,((KAH8159640.1/423-747:0.03865587,KAI0443613.1/423-747:0.05664922):0.02235745,(KAI0456660.1/429-753:0.04888779,(RYC56398.1/418-742:0.00400226,KAI8953748.1/418-742:0.00399449):0.04426485):0.01607958):0.00000000):0.01564902):0.01537820):0.00246495):0.05474689):0.00000000,GAP86089.2/424-748:0.13242422):0.00221091,KAI1166908.1/475-799:0.19750819):0.02516137,KAI0402804.1/429-764:0.23241240):0.02848978,KAI1814109.1/414-738:0.22439991):0.05414473,KAI1320240.1/395-719:0.31641905):0.03372891,(KAI0164954.1/378-706:0.05695977,KAI1261004.1/380-708:0.13332518):0.24246223):0.11967036,(((((KAI1490664.1/399-721:0.00836760,KAI1637358.1/403-725:0.00765314):0.02140689,KAI0593896.1/402-724:0.02852425):0.05108029,KAI5926792.1/404-726:0.09002422):0.15634191,KAI1501713.1/429-751:0.17716188):0.14039820,((KAH9909005.1/413-768:0.31888405,KAI1345191.1/397-724:0.33629319):0.04505222,(KAI1083198.1/455-792:0.20864984,(KAI1395310.1/423-766:0.17090355,(KAI1768266.1/433-775:0.19896754,(XP_049121848.1/435-778:0.14096518,((((XP_047788957.1/434-776:0.05397771,KAI1808323.1/453-795:0.01812048):0.02870371,XP_049103427.1/450-792:0.05670440):0.00843665,KAI8965929.1/450-792:0.07507956):0.06083212,(((KAI0383784.1/435-776:0.03883242,KAI2640563.1/437-778:0.05556814):0.05961879,KAI2629695.1/423-765:0.10641372):0.04386320,(XP_051309024.1/445-787:0.12012579,(((((KAI0898377.1/444-785:0.00616561,KAI1448028.1/444-785:0.02379984):0.01739002,KAI1096178.1/444-785:0.03274825):0.04233930,KAI2467758.1/447-788:0.08572888):0.01226493,KAI1455673.1/440-780:0.09502755):0.03691070,(KAI1107799.1/439-780:0.10756000,((KAI0842133.1/439-781:0.05273564,KAI1143477.1/439-781:0.05858578):0.01220647,(KAI1416070.1/444-786:0.05012927,(KAI0140928.1/436-778:0.01580988,(OTA64588.1/437-779:0.01632119,OTA96926.1/440-782:0.02438644):0.01023874):0.02086830):0.00351593):0.01845040):0.00042215):0.03274330):0.01724034):0.01485803):0.01336712):0.00000000):0.01653644):0.06354371):0.09209461):0.04780510):0.04768961):0.15115676,((((((KAK8056803.1/488-855:0.01917769,XP_066672501.1/482-840:0.00833852):0.00000000,XP_066700028.1/450-811:0.02829786):0.04555543,XP_066711283.1/487-855:0.11308871):0.01120698,(KAK8139856.1/431-759:0.00541254,(KAK7969707.1/476-834:0.00774096,KAK8083074.1/476-834:0.00000000):0.01208911):0.14523719):0.06857031,(XP_066737352.1/478-834:0.00393397,KAK8095489.1/478-834:0.00000000):0.07124621):0.36322718,(KAH6685287.1/475-812:0.46241053,(KAK3179608.1/472-802:0.44465901,(((KXJ95842.1/559-906:0.06186186,KAJ1331192.1/582-929:0.06113405):0.05062403,XP_046015111.1/259-613:0.04015135):0.36041620,((((((RYP18323.1/430-770:0.00000000,RYO82643.1/430-770:0.00000000):0.00000000,RYO82338.1/430-770:0.00000000):0.01765674,RYP23083.1/429-769:0.03615456):0.04380844,(RYP87354.1/429-769:0.03010805,(RYP54976.1/430-770:0.03572152,(RYP65848.1/430-770:0.02144379,RYP34940.1/430-770:0.01199431):0.00000000):0.01538412):0.01433555):0.11650950,KAI1248438.1/418-758:0.22462219):0.21544118,(((((((((KAI7788992.1/450-795:0.01761145,KAK7714158.1/451-796:0.01215543):0.06591308,XP_043026795.1/450-1146:0.06032091):0.10245424,(KAK2611182.1/462-806:0.00650794,XP_052998056.1/462-807:0.00542486):0.10306992):0.02322792,(KAL1860428.1/253-598:0.12112613,KAI3396666.1/456-801:0.13765732):0.05153507):0.00000000,(KAH8788769.1/81-426:0.06579741,(KAH8751068.1/322-734:0.07877033,KAH8752782.1/437-781:0.00000000):0.09957544):0.12665807):0.07831796,((ROW11432.1/464-810:0.08410202,ROV90824.1/472-818:0.07130687):0.02492572,((KUI60878.1/472-816:0.01890313,KUI66155.1/472-818:0.02127221):0.09521166,(KAK7738528.1/380-726:0.01493121,ROV91252.1/476-822:0.03706713):0.07597288):0.00889318):0.04873881):0.02359260,(XP_040773291.1/382-723:0.16386632,KAJ4394409.1/312-653:0.21317644):0.13060486):0.09876695,(KAH8675619.1/484-823:0.16036822,((((KAK6193277.1/311-648:0.00402813,KAI4602676.1/311-648:0.00000000):0.00505149,KAI0159490.1/474-811:0.01549924):0.04115880,(XP_007828156.1/470-807:0.05997345,(KAF7514633.1/470-808:0.00817417,KAF3017535.1/470-808:0.00389159):0.05049748):0.02582729):0.13288308,(((XP_049167588.1/470-807:0.00841015,KAI1859766.1/470-807:0.00358994):0.00000000,KAI1844355.1/470-807:0.00837633):0.11095830,(KAK9773508.1/472-808:0.01154641,(KAK9421070.1/475-811:0.00409514,(KAK6064959.1/475-811:0.00000000,KAK6079151.1/475-811:0.00000000):0.00409795):0.00918022):0.15718550):0.02969571):0.07728480):0.13541185):0.06140905,(XP_070875244.1/305-657:0.34331117,(((((((((((KAK0631945.1/459-805:0.05958496,KAK4451586.1/472-817:0.05285432):0.05726846,KAK0657382.1/465-811:0.05619554):0.07096688,KAK1755301.1/482-842:0.14960908):0.06010585,(KAK3393721.1/460-808:0.12623083,KAK0618091.1/548-897:0.12265151):0.05177946):0.00000000,((XP_062633122.1/467-800:0.02042648,KAH6619590.1/508-859:0.00000000):0.15392578,(XP_006695618.1/453-792:0.18402801,(XP_069222161.1/428-788:0.05763302,XP_070868892.1/431-799:0.08182941):0.09011594):0.01553747):0.03511008):0.02924708,KAJ9134018.1/479-823:0.23841987):0.01297928,KAK1832853.1/484-831:0.21878753):0.03867765,((KAI6354458.1/498-848:0.00000000,XP_030984011.1/498-848:0.00000000):0.01235274,((KAI6508958.1/519-868:0.00000000,KAH8837466.1/519-868:0.00000000):0.00398431,(XP_003713606.1/519-868:0.00000000,KAL5888493.1/519-868:0.00000000):0.00000000):0.02434152):0.26441043):0.04252861,XP_030988710.1/472-811:0.23915180):0.03320341,XP_040716905.1/301-642:0.28400441):0.02461936,((((((((((((((KAF4929957.1/472-809:0.00384972,KAF4810664.1/472-809:0.00000000):0.00000000,(KAI8221699.1/472-809:0.00000000,KAJ5010772.1/472-809:0.00000000):0.00379043):0.00000000,KAJ3956641.1/472-809:0.01148379):0.00000000,(KAI8308294.1/472-809:0.00000000,(KAF0317444.1/472-809:0.00000000,KAL3300870.1/472-809:0.00000000):0.00000000):0.00759970):0.00000000,KAI8288238.1/472-809:0.01526090):0.00000000,(XP_037175872.1/472-809:0.01154893,(KAI8153778.1/472-809:0.00000000,((KAF4861414.1/472-809:0.00000000,KAI8172954.1/472-809:0.00000000):0.00382539,(KAJ4996997.1/472-809:0.00000000,(KAF4813864.1/472-809:0.00000000,(KAI8253444.1/472-809:0.00000000,(KAF4832269.1/472-809:0.00000000,XP_036492711.1/472-809:0.00000000):0.00000000):0.00000000):0.00000000):0.00000000):0.00379165):0.00385614):0.00372935):0.00000000,(EQB58218.1/471-808:0.00378957,XP_045262176.1/471-808:0.00000000):0.00759045):0.00000000,KAJ0386864.1/372-709:0.00760254):0.08459025,(KAF6833723.1/476-812:0.01722071,KAF6814596.1/477-813:0.01856372):0.06914940):0.00399862,XP_038739492.1/480-817:0.10789006):0.01663023,(((KAL2875375.1/490-826:0.00777630,XP_060431966.1/490-826:0.00382377):0.01328066,XP_060446868.1/479-815:0.01045015):0.02148505,(XP_060305488.1/495-831:0.01149644,(KAK0374128.1/495-831:0.00764269,((KAK1449754.1/495-831:0.00000000,XP_060350878.1/495-831:0.00000000):0.00381786,(XP_060393366.1/495-831:0.00381768,(KAK1448453.1/495-831:0.00383788,(KAI3548594.1/495-831:0.00385488,(XP_060382539.1/495-831:0.00000000,XP_049148518.1/495-831:0.00000000):0.00000000):0.00000000):0.00000000):0.00000000):0.00000000):0.00000000):0.04433038):0.07793666):0.01957081,(KAK2000805.1/447-784:0.03514547,XP_060418691.1/479-816:0.04777601):0.06508870):0.02754837,OLN95921.1/473-807:0.12632563):0.18900291,(((((PNY25675.1/453-791:0.03925319,KND89515.1/464-802:0.02855228):0.00783883,POR36551.1/348-686:0.04436344):0.06351706,(XP_040657962.1/404-741:0.00000000,ODA83975.1/404-741:0.00399190):0.17534859):0.03795649,KZZ97655.1/659-1001:0.23283297):0.05690212,(((((((((((((((PKK44908.1/293-632:0.00000000,XP_024773806.1/516-855:0.00000000):0.00384866,KAK0761094.1/516-855:0.00000000):0.00383941,KAK4070437.1/516-855:0.00765279):0.00000000,XP_056024210.1/493-832:0.00381080):0.00000000,QYT02419.1/516-855:0.00765001):0.00381963,(KAL5092285.1/516-855:0.00384036,OPB46866.1/436-775:0.01161388):0.00380521):0.00000000,(KAF3076566.1/516-855:0.00377991,KAH0526496.1/516-855:0.00772437):0.00384125):0.00362431,KKP06212.1/516-855:0.01564229):0.01580069,PNP52321.1/516-855:0.00402274):0.00000000,XP_062760692.1/523-862:0.02743978):0.02009356,(XP_013951670.1/296-624:0.01181503,(UKZ53812.1/426-769:0.00000000,UKZ79606.1/522-826:0.01262902):0.00000000):0.05347022):0.05889472,((((EHK49934.1/323-662:0.00000000,XP_065969755.1/517-856:0.00000000):0.02035619,KAK1241465.1/506-845:0.02174851):0.00327430,(PNP46659.1/518-856:0.00779234,XP_024405200.1/518-856:0.00370426):0.01467862):0.03114866,((PTB39563.1/485-825:0.00000000,XP_065984226.1/517-857:0.00000000):0.01087685,(KAK6449758.1/753-1095:0.00000000,(GFP58031.1/518-860:0.00000000,KAH8129700.1/518-860:0.00000000):0.00000000):0.00460291):0.04922796):0.03944496):0.01789047,((((TFA98549.1/518-864:0.02402181,KAH0491296.1/511-858:0.01187738):0.00000000,PTB76147.1/532-884:0.02420679):0.00000000,XP_024750352.1/298-645:0.03633532):0.00000000,((ETS04478.1/345-713:0.00000000,XP_006962742.1/375-743:0.00000000):0.02436865,(OTA04928.1/421-789:0.00396639,KAK1249191.1/523-891:0.00395809):0.00790057):0.01595370):0.08570011):0.10426469,KAK5990783.1/464-801:0.16992271):0.06601722,((KAL2212363.1/495-845:0.08609316,KAH8179786.1/509-863:0.09154006):0.14600322,((((VUC36077.1/454-792:0.03164168,CAG9970945.1/419-757:0.00000000):0.01181423,(CAG9938315.1/377-715:0.00786445,CAH0049845.1/487-825:0.01574322):0.00760601):0.00000000,(CAH0016333.1/502-840:0.01567126,(CAI6095685.1/400-738:0.00000000,KAK7226490.1/502-840:0.00776154):0.01564217):0.00403525):0.17586540,(((((KEY74118.1/472-810:0.00000000,KFA49151.1/472-810:0.00000000):0.00000000,KFA78128.1/472-810:0.00811622):0.02838025,KFA63156.1/472-810:0.00886581):0.11458081,KAH7329086.1/492-834:0.20884890):0.04589489,(KAF7562193.1/492-830:0.18715795,((((((XP_046111896.1/471-808:0.00810106,KAH6997926.1/480-817:0.01118528):0.00735443,KAH7022891.1/487-824:0.01265591):0.05761159,(KAH7171058.1/489-826:0.05103912,KAH7163170.1/489-826:0.04666214):0.02428627):0.02947332,(KPM43870.1/487-826:0.04916350,(KAK7420482.1/486-825:0.01044031,KAK7424893.1/489-828:0.02167344):0.02746092):0.06724245):0.03118505,(KAI5466338.1/484-821:0.12201262,KAH6898688.1/487-824:0.07421179):0.04196337):0.02717908,(KAF4984830.1/471-808:0.10332870,((((((((((((((XP_011316312.1/473-810:0.00000000,KAK6717550.1/474-811:0.00000000):0.00000000,WXC40906.1/377-714:0.00000000):0.00000000,CAG1995838.1/473-810:0.00000000):0.00000000,CAF3581550.1/473-810:0.00000000):0.00000000,WXC54737.1/377-714:0.00000000):0.00000000,CAF3549639.1/473-810:0.00384570):0.00384937,PTD12682.1/473-810:0.00771818):0.00000000,KAF5244190.1/473-810:0.01163894):0.01063864,(QPC75100.1/477-814:0.01174111,(KAF0645681.1/477-814:0.00389233,(XP_009257808.1/477-814:0.00000000,UZP32929.1/478-815:0.00000000):0.00000000):0.00388782):0.00908354):0.02373769,(XP_044711175.1/475-812:0.04304244,(XEU98103.1/479-816:0.00000000,(KAG8350808.1/481-818:0.00000000,XP_025588007.2/482-819:0.00000000):0.02344036):0.00946562):0.02349171):0.01257115,(RGP70634.1/479-816:0.00000000,KPA41600.1/479-816:0.01582832):0.03613868):0.01489048,(KAL4730583.1/473-810:0.05549021,KAJ4137567.1/484-821:0.05344272):0.00359325):0.00000000,RGP79721.1/479-816:0.09269010):0.03869765,((((((((((((RTE76304.1/481-818:0.00000000,RSM13322.1/481-818:0.00000000):0.00000000,RSL75542.1/481-818:0.00000000):0.00000000,(RSM12995.1/482-819:0.00391217,RMJ02474.1/482-819:0.00000000):0.00392191):0.00391280,(XP_053002497.1/481-818:0.00390910,(KAJ4173839.1/429-766:0.00000000,(KAJ4207891.1/481-818:0.00000000,KAJ4196809.1/481-818:0.00000000):0.00000000):0.00000000):0.00391922):0.00000000,(RSL52833.1/481-818:0.00000000,KAH7274224.1/480-817:0.00391770):0.00000000):0.00000000,KAJ4216191.1/481-818:0.01180106):0.00000000,(KAI8718961.1/481-818:0.01597776,XP_003054252.1/481-818:0.00781798):0.00391990):0.00000000,XP_052919460.1/481-818:0.01989436):0.00000000,RSL56620.1/481-818:0.01969035):0.00000000,KAL2685345.1/480-817:0.02395558):0.02141802,KAJ4317609.1/481-818:0.04665869):0.05070112,((KAF5011672.1/481-818:0.00786599,KAF4464871.1/519-856:0.00000000):0.07101447,(KAF5017787.1/466-803:0.05077302,((((((((KAI6770350.1/471-808:0.00387233,KAH6961196.1/471-808:0.00000000):0.01458363,KAG5664141.1/471-808:0.01284802):0.00387434,CAJ0546023.1/471-808:0.01851272):0.00000000,SPJ79670.1/471-808:0.02088092):0.00000000,(WZH39888.1/381-718:0.00387420,KAH7257049.1/471-808:0.00000000):0.03860493):0.02071155,(KAF5671760.1/470-807:0.02896807,KAF4989577.1/470-807:0.02571030):0.02593622):0.01174753,KAJ4271980.1/469-806:0.04354529):0.00000000,(KAF9769498.1/470-807:0.03899438,(KAF5616682.1/471-808:0.03069840,((((((KAF5267509.1/471-808:0.00000000,XP_031042932.2/471-808:0.00000000):0.00000000,PCD45542.1/471-808:0.00000000):0.00000000,(EWZ91847.1/471-808:0.00000000,RKK95573.1/471-808:0.00000000):0.00387381):0.00779125,(EXA53105.1/471-808:0.01162037,KAH7494573.1/471-808:0.00385258):0.00000000):0.01090979,KAF4954185.1/471-808:0.02009023):0.00625163,(KAF4503431.1/472-809:0.02356437,(KAI1044859.1/472-809:0.02719054,(((((((((KAF5688486.1/471-808:0.00771414,KAF5600865.1/471-808:0.00385271):0.00000000,PNP77620.1/471-808:0.00772206):0.00000000,XP_037203337.1/473-810:0.01162621):0.00000000,KAF5593731.1/471-808:0.00776568):0.00000000,(XP_044686367.1/471-808:0.01171465,(RBQ72688.1/471-808:0.00387906,XP_018743688.1/471-808:0.00000000):0.00000000):0.00779568):0.00000000,KAF5536153.1/471-808:0.01161561):0.00000000,KAF5973844.1/471-808:0.01558380):0.01545688,KAF4430574.1/471-808:0.01562885):0.00000000,(((((((KAF5544114.1/471-808:0.00382129,KAF5252051.1/471-808:0.00000000):0.00000000,XP_036535477.1/472-809:0.00767194):0.00000000,KAF5673984.1/471-808:0.01153296):0.00000000,KAF5979664.1/471-808:0.01538664):0.01003199,(KAG5751796.1/471-808:0.00000000,KAG5813281.1/471-808:0.00000000):0.00986359):0.00708722,(KAF5711332.1/474-811:0.01533502,KAI1023180.1/473-810:0.01163047):0.00386575):0.00000000,(KAF5636445.1/471-808:0.01553476,(((((KLP14530.1/471-808:0.00000000,KLP04909.1/471-808:0.00000000):0.00000000,XP_023424396.1/471-808:0.00379250):0.00379251,(SCV31691.1/471-808:0.00000000,KLO87351.1/471-808:0.00000000):0.00000000):0.00379794,KAF5702060.1/471-808:0.00000000):0.00000000,(XP_031075478.1/471-808:0.00381504,((CVK95536.1/471-808:0.00000000,KAI1058508.1/471-808:0.00000000):0.00381659,((KAG4265759.1/471-808:0.00000000,KAG4294454.1/471-808:0.00000000):0.00381104,(RKL31817.1/471-808:0.00000000,RBA15361.1/471-808:0.00000000):0.00000000):0.00000000):0.00000000):0.00766452):0.00376815):0.01550559):0.00388993):0.00000000):0.00385182):0.00226008):0.00954642):0.03061919):0.00913681):0.01074931):0.00885439):0.01009835):0.00000000):0.00924326):0.05717883):0.00000000):0.03167060):0.01571078):0.00000000):0.01002912):0.00283922):0.08559991):0.03255208):0.00618317):0.03692734):0.02512712):0.02867440):0.00000000):0.01745024):0.00000000):0.00432220):0.00826258):0.02526243):0.07586969):0.05924905):0.18243959):0.05432583):0.10597442):0.08761290):0.17876847):0.03587815):0.05803660):0.45601035);
